# Supplementary material for: Enabling Metabolomics Based Biomarker Discovery Studies Using Molecular Phenotyping of Exosome-Like Vesicles
Source: PLoS One. 2016 Mar 14;11(3):e0151339. doi: 10.1371/journal.pone.0151339 (PMC4790956; doi:10.1371/journal.pone.0151339)
Supplement: S1 Table — (XLSX) [file pone.0151339.s002.xlsx]

## Sheet: Supplementary Table 1
SUPPLEMENTARY TABLE 1. Patient clinic-pathological information.
	Samples used for the "Characterization of Plasma ELVs" Results section:
	Diagnosis	Number of patients	Grade	F.I.G.O.	Type I/II	Pre/Postmenopausal	Plasma
	Endometrial adenosquamous carcinoma	1	G3	IIIC1	I	Post	10 ml
	Endometrioid adenocarcinoma	1	G2	IA	I	Post	10 ml
	Endometrioid adenocarcinoma	1	G2	IA	I	Post	10 ml
	Samples used for the "ELVs metabolome as a biomarker source" Results section:
	Diagnosis	Number of patients	Grade	F.I.G.O.	Type I/II	Pre/Postmenopausal	Plasma
	Healthy endometrium	13	-	-	-	Post	10 ml
	Endometrioid adenocarcinoma	10	G1 and 2	IA	I	Post	10 ml
	Endometrioid adenocarcinoma	9	G1 and 2	IB	I	Post	10 ml
