# Supplementary material for: Enabling Metabolomics Based Biomarker Discovery Studies Using Molecular Phenotyping of Exosome-Like Vesicles
Source: PLoS One. 2016 Mar 14;11(3):e0151339. doi: 10.1371/journal.pone.0151339 (PMC4790956; doi:10.1371/journal.pone.0151339)
Supplement: S2 Table — (XLSX) [file pone.0151339.s003.xlsx]

## Sheet: Supplementary Table 2
SUPPLEMENTARY TABLE 2. Coefficient of variation of Internal Standards in each group of samples (biological replicates).
	Plasma ELVs pool EC patients	Plasma ELVs Normal Patients	Plasma ELVs Tumor Patients	PANC1 Control ELVs	PANC 1 treated ELVs
Internal Standards	CV %	CV %	CV %	CV %	CV %
4-Nitrobenzoic acid (negative mode)	7.23	5.5	9.8	6.06	8.55
Debrisoquine (positive mode)	4.61	13.2	12.21	4.17	13.83
Number of samples (n)	3	13	19	3	3
