# Supplementary material for: Enabling Metabolomics Based Biomarker Discovery Studies Using Molecular Phenotyping of Exosome-Like Vesicles
Source: PLoS One. 2016 Mar 14;11(3):e0151339. doi: 10.1371/journal.pone.0151339 (PMC4790956; doi:10.1371/journal.pone.0151339)
Supplement: S3 Table — Ratios of relative intensities for a selection of metabolites is represented. (XLSX) [file pone.0151339.s004.xlsx]

## Sheet: Supplementary Table 3
SUPPLEMENTARY TABLE 3. Comparative analyses of putative features identified in human plasma ELVs. Ratios of rela-tive intensities for a selection of metabolites is represented.
	m/z	RT	Metabolite ID	Ionization mode	Ratio 1000/500	Ratio 2000/1000
	395.222	5.395	PA(15:0/0:0)	Negative	0.778284	1.17308
	460.33	9.44086	D-Glucosylsphingosine	Negative	0.912385	0.995185
	637.581	10.3574	DG(22:0/15:0/0:0)	Negative	0.890793	1.34967
	668.532	10.2023	DG(20:4/0:0/20:4)	Negative	0.806291	1.17111
	718.573	10.3213	PE(18:0/17:0)	Negative	0.89045	1.74323
	760.62	10.3574	PC(O-20:0/15:0)	Negative	0.954091	1.35536
	831.649	10.4462	TG(12:0/17:2/22:6)	Negative	0.824157	1.94015
	878.663	10.4673	PE(22:4/24:0)	Negative	0.983722	1.39795
	920.711	10.5165	PC(22:4/24:0)	Negative	0.89456	1.40587
	997.823	0.597777	TG(19:0/22:4/22:5)	Negative	0.89455	1.10341
	1004.8	0.595148	PC(32:0/20:4)	Negative	0.877258	1.08789
	1031.81	0.590396	TG(22:3/22:4/22:6)	Negative	0.965045	1.11541
	256.263	7.84471	Palmitamide	Positive	0.997938	1.39688
	282.278	7.2447	Oleamide	Positive	0.825256	0.933562
	288.29	4.64366	C17 Sphinganine	Positive	1.23455	1.73908
	291.232	7.1328	4-Androstenediol	Positive	0.920593	1.17442
	300.29	5.72722	Sphingosine	Positive	2.72101	0.91998
	312.129	8.00423	1,7-Dimethylguanosine	Positive	1.90354	1.08592
	495.137	11.2462	N-Adenylyl-L-phenylalanine	Positive	0.822334	1.25465
	510.49	10.166	Cer(d18:1/14:0)	Positive	0.984378	1.18794
	569.38	9.98569	PG(22:0/0:0)	Positive	1.02614	0.988392
	594.583	10.3552	Cer(d14:1/24:0)	Positive	0.836958	1.12957
	623.321	10.1978	PI(20:3/0:0)	Positive	0.929044	1.27228
	638.611	10.1346	Cer(d16:1/24:0)	Positive	0.850383	1.36764
	664.457	10.1916	PS(P-16:0/12:0)	Positive	0.911378	1.37429
	667.626	10.2314	DG(17:0/22:0/0:0)	Positive	0.987792	1.27076
	675.532	10.2413	PA(16:0/19:1)	Positive	0.971896	2.11479
	692.487	7.41086	PS(16:0/14:0)	Positive	0.950322	1.22937
	701.56	10.192	SM(d18:2/16:0)	Positive	0.93333	3.0731
	705.471	7.12189	PG(14:1/17:1)	Positive	0.822503	2.35823
	733.539	10.193	PG(P-18:0/16:1)	Positive	0.93782	1.9442
	736.515	7.40788	PS(14:0/18:0)	Positive	0.965806	1.4603
	743.618	10.2878	TG(12:0/14:0/18:4)	Positive	0.933946	3.38034
	748.53	9.30347	PE(22:6/P-16:0)	Positive	0.780599	1.48102
	765.561	10.1723	PG(14:0/21:0)	Positive	0.958638	3.82082
	769.637	10.5314	TG(14:1/14:1/18:3)	Positive	1.12136	0.614434
