# Supplementary material for: Enabling Metabolomics Based Biomarker Discovery Studies Using Molecular Phenotyping of Exosome-Like Vesicles
Source: PLoS One. 2016 Mar 14;11(3):e0151339. doi: 10.1371/journal.pone.0151339 (PMC4790956; doi:10.1371/journal.pone.0151339)
Supplement: S4 Table — Table A. Putative identifications in plasma ELVs. Table B. Putative identifications in PANC 1 cell culture media ELVs. The metabolite ID, mass to charge ratio (m/z), mass error (ppm), retention time (min) and electrospray ionization mode are detailed. (XLSX) [file pone.0151339.s005.xlsx]

## Sheet: Supplementary Table 4.A
SUPPLEMENTARY TABLE 4. Metabolome profiling of ELVs isolated from human plasma samples and cell culture media. Table 4.A. Putative identifications in plasma ELVs.
Metabolite	m/z	RT (min)	Mass error (ppm)	Mode	MMCD ID	KEGG ID	PubChem SID	PubChem CID	HMDB ID
Glycerophospholipids/Shingolipids
18:1-18:2-MGDG	781.582	10.1706	0.000366211	Pos.		-	-	-	-
DG(16:0/17:0/0:0)	583.529	10.1048	0.000671387	Pos.		-	14710864	-	-
DG(18:0/19:0/0:0)	637.58	10.3365	0.00231934	Neg.		-	14710917	-	-
DISTEAROYL-MONOGALACTOSYL-DIGLYCERIDE	787.628	10.2085	0.00140381	Pos.		-	-	-	-
GalCer(d18:2/16:0)	696.541	10.2314	0.00128174	Neg.		-	123068846;123068819	-	-
Glucosylceramide (d18:1/16:0)	700.57	10.1617	0.00256348	Pos.		-	-	6475228	HMDB04971
GPCho(18:0/14:0)	735.576	10.1444	0.00140381	Pos.		-	-	3082164	HMDB05261
LysoPE(20:4/0:0)	500.28	6.10386	0.00158691	Neg.		-	-	53480952	HMDB11518
MG(0:0/18:0/0:0)	359.314	8.81408	0.00140381	Pos.		-	-	79075	HMDB11535
PA(21:0/18:1)	743.559	10.1911	0.000488281	Neg.		-	123066845	-	-
PA(22:6/0:0)	483.251	5.53443	0.000396729	Pos.		-	123067334	-	-
PC(20:4/32:0)	1004.81	0.582772	0.0010376	Neg.		-	7983542	-	-
PC(P-18:1/20:1)	798.635	10.2022	0.00244141	Pos.		-	-	53480813	HMDB11315
PC(P-19:1/0:0)	520.376	8.73471	6.10352e-05	Pos.		-	74380419	-	-
PE(12:0/16:0)	636.459	7.12325	0.00128174	Pos.		-	123062508	-	-
PE(22:2/16:1)	768.551	10.1784	0.00366211	Neg.		C00350	123062324;-	52924779	HMDB09551
PE-Cer(d14:2/23:0)	701.556	9.74796	0.00280762	Pos.		-	160780231	-	-
PG(16:0/16:0)	707.52	10.1286	0.00231934	Pos.		-	123064911	-	-
PG(16:0/20:0)	777.563	10.0915	0.00164795	Neg.		-	123064796	-	-
PHOSPHONYL CHOLINE	637.468	9.39621	0.000305176	Pos.		-	-	-	-
phytosphingosine	614.572	10.3576	0.000183105	Pos.		-	-	-	-
PI(16:0/22:4)	885.55	10.1073	0	Neg.		C00626	123065958;-	-	HMDB09794
PI(P-16:0/18:4)	815.507	7.09057	0.000183105	Pos.		-	123066090	-	-
PI-Cer(d20:0/18:0)	836.602	10.334	0.00012207	Neg.		-	160780305	-	-
PS(16:0/13:0)	680.483	7.11353	0.00292969	Pos.		-	123063650	-	-
PS(21:0/0:0)	566.345	6.65718	0.00158691	Neg.		-	123063853	-	-
PS-NAc(18:1/18:1/19:0)	1066.81	0.589074	0.000610352	Neg.		-	49703606	-	-
Psychosine sulfate	542.302	10.1159	0.00231934	Pos.		C02744	5704	5280538	-
SLBPA(54:3)	1039.8	0.593436	0.00170898	Pos.		-	49703613	-	-
SM(d18:1/16:0)	703.574	9.99271	0.000854492	Pos.		-	7850646	-	-
Sulfogalactosylceramide	890.636	8.78611	0.00280762	Pos.		C06125	49703648;-	24779587	HMDB12318
TG(12:0/12:0/20:5)	741.601	8.8152	0.00195312	Pos.		-	135638336	-	-
TG(13:0/18:3/22:6)	857.668	10.277	0.0012207	Neg.		-	135639669	-	-
Fatty acid esters/amides/amines/alcohols
arachidonoyl serine	392.28	9.25174	0.000823975	Pos.		-	74380323;7850527	-	-
9-Oxoasimicinone	637.468	9.39643	0.000610352	Pos.		-	-	-	HMDB32949
Biotinyl-CoA			0.0024812	Pos.	cq_01214
BUTAN-AMINE			0.00105773	Pos.	cq_11560
Dimethyl-oxooctyl-CoA			0.00277907	Pos.	cq_19613
Dodecanamide	200.201	5.78539	0.000289917	Pos.		C13831	157540	14256	-
Hexadecenoyl-CoA			0.000814132	Pos.	cq_02941
Hydroxydecanoyl-CoA			0.0041593	Pos.	cq_02933
Hydroxydodecanoyl-CoA			0.0041813	Pos.	cq_02931
Hydroxyhexanoyl-CoA			0.0032284	Pos.	cq_02937
Hydroxyisopentyl-CoA			0.00271627	Pos.	cq_03374
hydroxyphenylpropionyl-CoA			0.0045202	Pos.	cq_18165
Malonyl-CoA	853.593	10.0264	0.000912032	Neg.	cq_00054
N-Oleoylethanolamine	326.306	8.57759	0.000244141	Pos.		-	-	5283454	HMDB02088
Oleamide	282.279	8.02014	0	Pos.		C19670	49703514;-;135637086	5283387	HMDB02117
Tetradecenoyl-CoA			0.00383493	Pos.	cq_03890
Virodhamine	348.291	8.07251	0.00115967	Pos.		-	123060035;-	5712057	HMDB13655
PHENYLETHYLAMINE			0.00161387	Pos.	cq_13599
Organic Acids and Derivatives
Hexacosanedioic acid	427.379	9.95828	0.0012207	Pos.		-	14710839	-	-
Phosphopantothenate			0.0003674	Pos.	cq_02083
Nucleotides and derivatives
ADENOSINE			0.0011241	Pos.	cq_16117
ADENOSINE 5'-MONOPHOSPHATE	405.819	0.78667	0.000603532	Neg.	cq_11699
CDP-N-methylethanolamine			0.0006503	Pos.	cq_02081
CoA			0.0003549	Pos.	cq_00007
CYTIDINE 5'-MONOPHOSPHATE	395.249	7.61247	0.00154417	Neg.	cq_12390
DEOXYURIDINE-5'-DIPHOSPHATE	387.155	8.07152	0.000547732	Neg.	cq_13046
Diadenosine heptaphosphate	1076.95	10.3052	0.00183105	Pos.		-	-	53477728	HMDB01433
DIMETHYL-AMINO-ADENOSINE-MONOPHOSPHATE			0.0004748	Pos.	cq_11436
DIMETHYLGUANOSINE-MONOPHOSPHATE			0.000664332	Pos.	cq_14205
FLUORO-DEOXYTHYMIDINE MONOPHOSPHATE	323.194	8.79348	0.00127553	Neg.	cq_13235
GUANOSINE-5'-MONOPHOSPHATE	421.155	5.47669	0.00132527	Neg.	cq_13383
GUANOSINE-5'-TRIPHOSPHATE			0.0009947	Pos.	cq_14756
METHYLTHIO-ADENOSINE-5'-MONOPHOSPHATE			0.0021356	Pos.	cq_10977
PROPYL THYMIDINE-5-MONOPHOSPHATE			0.000475768	Pos.	cq_14827
Ribose triphosphate			0.0003224	Pos.	cq_01737
Se-Adenosylselenomethionine			0.0019371	Pos.	cq_03206
THYMIDINE-5'-MONOPHOSPHATE	426.125	5.10938	0.00177002	Pos.		-	-	-	-
UDP-AAGM-DIAMINOHEPTANEDIOATE			0.002389	Pos.	cq_10399
DIDEOXYCYTOSINE-DIPHOSPATE			0.000156332	Pos.	cq_12850
Amino acids/conjugates
L-histidine			0.000275368	Pos.	cq_02573
N-oleoyl glutamic acid	412.307	5.23264	0.000915527	Pos.		-	123060503	-	-
tyrosyl-AMP	527.128	5.47947	0.0010376	Pos.		C11462	13633	443217	-
Peptides/peptide conjugates
Ala Lys Thr Arg	473.282	1.35443	0.00201416	Neg.			-	-	-
CoA-glutathione			0.001213	Pos.	cq_00628
Cys Phe Ser Lys	484.221	4.33592	0.000915527	Pos.			-	-	-
Lys Lys Pro Leu	485.347	7.15067	0.00241089	Pos.			-	-	-
Phe Trp Phe Arg	655.336	8.0521	0.000671387	Pos.			-	-	-
Pro Asn Phe Gly	432.188	0.837851	0.0012207	Neg.			-	-	-
Tyr Phe Phe Trp	662.299	8.05642	0.00177002	Pos.			-	-	-
Tyr Val Arg Tyr	600.313	7.99791	0.00152588	Pos.			-	-	-
Val Lys Lys Lys	502.373	7.14883	0.00189209	Pos.			-	-	-
S-nitrosoglutathione			0.000176	Pos.	cq_19046
Nitro-glutathionyl-hydroxy-dihydronaphthalene			0.000634	Pos.	cq_16463
Sugars and sugar conjugates
Acetyl glucosamine bisphosphate	381.291	8.63788	0.000927768	Neg.	cq_02586
anhydro-deoxy-galactopyranosyl-D-arabino-Hex-1-enitol	366.14	6.51419	0.000701904	Pos.		-	-	-	HMDB02282
BUTANOYL-AMINO-DEOXY-GLUCOPYRANOSIDE			0.0009827	Pos.	cq_12179
BUTANOYL GLUCOSAMINE			0.00174087	Pos.	cq_02737
D-Glucosaminide			0.0017538	Pos.	cq_17588
D-Mannosylglycoprotein	902.827	0.588342	0.00154377	Neg.	cq_01971
Fucosyllactose	489.182	4.33021	0.000854492	Pos.		-	-	21771334	HMDB06620
Glycoprotein phospho-D-mannose			0.00378817	Pos.	cq_02353
Cyclic alcohols, aliphatic and aromatic compounds
10-formyldihydrofolate	472.159	5.48395	0.00167847	Pos.		C03204	-	168809	HMDB06485
hydroxymethylbilane			0.0032368	Pos.	cq_19312
PHENYLLACTATE			0.000822332	Pos.	cq_11841
POLYPROPYLENE GLYCOL	612.469	8.60992	0.000488281	Pos.		-	-	-	-
Urobilinogen			0.0010925	Pos.	cq_03242
Picolinic acid	122.024	4.04274	0.000534058	Neg.		C10164	-	1018	HMDB02243
Steroids, prenols and eichosanoids
15-HETE-Gly	378.265	5.33495	0.000976562	Pos.		-	126522571	-	-
25-hydroxy-hexadehydrovitamin D3	393.28	8.78728	0.000183105	Neg.		-	14715099	-	-
3-Deoxyvitamin D3	369.35	10.181	0.00170898	Pos.		-	49703700	-	-
CE(20:5)	669.563	10.3971	0.00146484	Neg.		C02530	24702211;-	53477889	HMDB06731
Coenzyme Q10	861.677	10.3011	6.10352e-05	Neg.		C11378;C00399	4266323	5926222;5281915;-	HMDB02139;HMDB01072;HMDB06709
dihydroxy-oxavitamin D3	419.316	9.65477	0.000183105	Pos.		-	14715071	-	-
Fluoro-hydroxyhydrocortisone	397.202	7.97826	0.000366211	Pos.		C14638	-	-	-
hydroxy-dihydrovitamin D3	433.332	9.83341	0.000488281	Pos.		-	14715203;14715202	-	-
hydroxy-norvitamin D3	441.298	9.69142	9.15527e-05	Pos.		-	14715032	-	-
Nutriacholic acid	391.283	9.26197	0.00158691	Pos.		-	380848	313030	HMDB00467
trifluoro-hydroxyvitamin D3	455.311	9.80867	0.00192261	Pos.		-	14715138	-	-
Ubiquinone-9	793.61	10.1385	0.00360107	Neg.		C01967	5068	5280473	-
Others
Palmitoyl glucuronide	417.287	6.76412	0.00140381	Neg.		C03033	-	161223	HMDB10331

## Sheet: Supplementary Table 4.B
SUPPLEMENTARY TABLE 4. Metabolome profiling of ELVs isolated from human plasma samples and cell culture media. Table 4.B. Putative identifications in PANC 1 cell culture media ELVs.
Name	m/z	Mass error (ppm)	Mode	KEGG ID	PubChem SID	PubChem CID	HMDB ID
Glycerophospholipids/Shingolipids
(3'-sulfo)Galbeta-Cer(d18:1/24:1(15Z)(2OH))	906.632	0.00195312	Pos.	-	24779588	-	-
(4E,8Z,d18:2) sphingosine	298.274	0.000274658	Pos.	-	11993697;11220228	-	-
16:4(4Z,7Z,10Z,13Z)	249.185	0.000350952	Pos.	-	5312433	-	-
1-O-eicosanoyl-Cer(d18:1/16:0)	832.812	0.000671387	Pos.	-	-	-	-
1-STEAROYL-2-OLEOYL-SN-GLYCERO-3-PHOSPHATE	702.523	0.0032959	Pos.	-	-	-	-
3-Dehydrosphinganine	300.289	0.000488281	Pos.	C02934	5855	439853	HMDB01480
CDP-DG(18:1(11Z)/20:4(5Z,8Z,11Z,14Z))	1028.54	0.00317383	Pos.	-	53477934	-	HMDB06991
Cer(d14:1(4E)/26:0(2OH))	638.607	0.00115967	Pos.	-	70698960	-	-
DG(16:0/22:3(10Z,13Z,16Z)/0:0)[iso2]	647.559	0.00183105	Pos.	-	9543781	-	-
iso (4E,15-methyl-d16:1) sphingosine	286.274	0.000274658	Pos.	-	42608345	-	-
LacCer(d18:0/18:0)	892.675	0.00292969	Pos.	-	52931265	-	-
LacCer(d18:1/22:0)	946.722	0.00280762	Pos.	-	44260159;44260143;44261959	-	-
LysoPE(0:0/18:1(11Z))	478.292	0.00198364	Neg.	-	53480924;-	53480924	HMDB11475
LysoPE(0:0/20:4(5Z,8Z,11Z,14Z))	500.276	0.00250244	Neg.	-	53480936;-	53480936	HMDB11487
LysoPE(0:0/22:6(4Z,7Z,10Z,13Z,16Z,19Z))	526.294	0.00146484	Pos.	-	53480945	-	HMDB11496
N,N-dimethylsphingosine	328.32	0.000579834	Pos.	-	5282309	-	-
PA(15:1(9Z)/0:0)	395.22	0.00106812	Pos.	-	52929755	-	-
PA(19:1(9Z)/22:6(4Z,7Z,10Z,13Z,16Z,19Z))	761.513	0.00115967	Pos.	-	52929101	-	-
PA(20:4(5Z,8Z,11Z,14Z)/22:6(4Z,7Z,10Z,13Z,16Z,19Z))	769.48	0.000671387	Pos.	-	52929239	-	-
PA(22:6(4Z,7Z,10Z,13Z,16Z,19Z)/19:1(9Z))	761.513	0.00115967	Pos.	-	52929426	-	-
PA(O-16:0/16:1(9Z))	633.485	6.10352e-05	Pos.	-	52929571	-	-
PA(O-20:0/0:0)	453.336	0.0022583	Pos.	-	52929769	-	-
PC(0:0/16:0)	496.339	0.000762939	Pos.	-	15061532	-	-
PC(17:0/22:4(7Z,10Z,13Z,16Z))	822.604	0.00213623	Neg.	-	52922519	-	-
PC(17:0/22:6(4Z,7Z,10Z,13Z,16Z,19Z))	820.586	0.00134277	Pos.	-	24778795	-	-
PC(18:0/24:1(15Z))	872.706	0.0043335	Pos.	-	24778881	-	HMDB08059
PC(18:1(11Z)/P-18:0)	772.622	0.000549316	Pos.	-	70698809	-	-
PC(18:4(6Z,9Z,12Z,15Z)/22:6(4Z,7Z,10Z,13Z,16Z,19Z))	826.541	0.00323486	Pos.	-	52922939	-	-
PC(19:0/22:6(4Z,7Z,10Z,13Z,16Z,19Z))	848.612	0.00384521	Pos.	-	52922989	-	-
PC(19:3(10Z,13Z,16Z)/0:0)	532.34	0.000427246	Pos.	-	24779452	-	-
PC(20:0/26:0)	930.789	0.000427246	Pos.	-	24779059	-	-
PC(20:4(5Z,8Z,11Z,14Z)/32:0)	1004.8	0.000854492	Neg.	-	24779078	-	-
PC(20:5(5Z,8Z,11Z,14Z,17Z)/0:0)	542.325	0.000915527	Pos.	-	11757087	-	HMDB10397
PC(O-16:0/O-1:0)	496.377	0.000488281	Pos.	-	127599	-	-
PC(P-20:0/16:1(9Z))	772.622	0.000549316	Pos.	-	52923990	-	-
PE(14:1(9Z)/14:1(9Z))	632.427	0.00164795	Pos.	-	52924935	-	-
PE(16:0/0:0)	454.294	0.00131226	Pos.	-	9547069	-	HMDB11503
PE(18:4(6Z,9Z,12Z,15Z)/22:6(4Z,7Z,10Z,13Z,16Z,19Z))	784.487	0.00384521	Pos.	-	52924469	-	-
PE(22:4(7Z,10Z,13Z,16Z)/22:6(4Z,7Z,10Z,13Z,16Z,19Z))	840.557	0.00366211	Pos.	-	52923868	-	-
PE(22:6(4Z,7Z,10Z,13Z,16Z,19Z)/0:0);LysoPE(22:6(4Z,7Z,10Z,13Z,16Z,19Z)/0:0)	524.277	0.0010376	Neg.	-	52925132;-	52925132	HMDB11526
PE(22:6(4Z,7Z,10Z,13Z,16Z,19Z)/18:4(6Z,9Z,12Z,15Z))	784.487	0.00384521	Pos.	-	52924848	-	-
PE(22:6(4Z,7Z,10Z,13Z,16Z,19Z)/20:0)	820.586	0.00134277	Pos.	-	52924851	-	-
PE(24:1(15Z)/18:3(9Z,12Z,15Z))	822.604	0.0020752	Neg.	C00350	-	53480027	HMDB09755
PG(12:0/0:0)	429.227	0.00204468	Pos.	-	52927434	-	-
PG(12:0/18:4(6Z,9Z,12Z,15Z))	687.423	0.000427246	Pos.	-	52926321	-	-
PG(13:0/0:0)	443.241	0.000183105	Pos.	-	42607482	-	-
PG(13:0/22:2(13Z,16Z))	761.536	0.00305176	Pos.	-	52926355	-	-
PG(14:0/20:5(5Z,8Z,11Z,14Z,17Z))	741.469	0.0010376	Pos.	-	52927187	-	-
PG(15:0/20:5(5Z,8Z,11Z,14Z,17Z))	755.486	0.000427246	Pos.	-	52926420	-	-
PG(18:1(9Z)/0:0)	511.304	0.000793457	Pos.	-	9547135	-	-
PG(19:0/0:0)	527.332	0.00244141	Pos.	-	52927454	-	-
PG(19:1(9Z)/22:6(4Z,7Z,10Z,13Z,16Z,19Z))	835.547	0.00152588	Pos.	-	52926775	-	-
PG(20:1(11Z)/22:6(4Z,7Z,10Z,13Z,16Z,19Z))	849.561	0.00268555	Pos.	-	52926822	-	-
PG(20:5(5Z,8Z,11Z,14Z,17Z)/0:0)	531.273	0.00152588	Pos.	-	52927453	-	-
PG(22:6(4Z,7Z,10Z,13Z,16Z,19Z)/0:0)	557.289	0.00170898	Pos.	-	52927439	-	-
PG(22:6(4Z,7Z,10Z,13Z,16Z,19Z)/19:1(9Z))	835.547	0.00152588	Pos.	-	52927099	-	-
PG(8:0/8:0)	499.264	0.0022583	Pos.	-	9547125	-	-
PI(10:0/16:0)	725.423	0.00164795	Neg.	-	70698913	-	-
PI(12:0/15:0)	741.458	0.00299072	Pos.	-	52927468	-	-
PI(14:0/0:0)	545.274	0.00140381	Pos.	-	52928603	-	-
PI(17:1(10Z)/0:0)	585.302	0.0012207	Pos.	-	42607494	-	-
PI(19:0/0:0)	613.337	0.000854492	Neg.	-	52928622	-	-
PI(O-16:0/20:5(5Z,8Z,11Z,14Z,17Z))	843.536	0.0022583	Pos.	-	52928489	-	-
PI(P-18:0/18:4(6Z,9Z,12Z,15Z))	843.536	0.0022583	Pos.	-	52928551	-	-
PI-Cer(d18:0/20:0(2OH))	852.598	0.00109863	Neg.	-	70699104	-	-
PI-Cer(d18:1/22:0)	862.619	0.00115967	Neg.	-	9547204	-	-
PI-Cer(t18:0/24:0(2OH))	926.67	0.000610352	Pos.	-	70699112	-	-
PI-Cer(t20:0/18:0)	852.598	0.00109863	Neg.	-	70699091	-	-
PI-Cer(t20:0/22:0(2OH))	926.67	0.000610352	Pos.	-	70699117	-	-
PS(12:0/18:0)	708.482	0.00128174	Pos.	-	52926048	-	-
PS(12:0/22:6(4Z,7Z,10Z,13Z,16Z,19Z))	752.448	0.00128174	Pos.	-	52926044	-	-
PS(13:0/17:0)	708.478	0.00262451	Pos.	-	52926042	-	-
PS(14:0/16:0)	708.482	0.00128174	Pos.	-	52926089	-	-
PS(14:1(9Z)/20:5(5Z,8Z,11Z,14Z,17Z))	752.448	0.00128174	Pos.	-	52925242	-	-
PS(18:3(6Z,9Z,12Z)/20:5(5Z,8Z,11Z,14Z,17Z))	804.484	0.0032959	Pos.	-	52925500	-	-
PS(18:3(9Z,12Z,15Z)/20:5(5Z,8Z,11Z,14Z,17Z))	804.484	0.0032959	Pos.	-	52925528	-	-
PS(22:0/22:1(11Z))	902.686	0.00170898	Pos.	-	52925832	-	-
PS(P-16:0/17:2(9Z,12Z))	730.502	0.000549316	Pos.	-	52926193	-	-
Psychosine sulfate	542.301	0.00170898	Pos.	C02744	5704	5280538	-
Sphingosine	300.289	0.000579834	Pos.	C00319	5280335	-	HMDB00252
TG(12:0/17:0/22:3(10Z,13Z,16Z))[iso6]	843.746	0.00201416	Pos.	-	56937182	-	-
TG(12:0/20:0/22:0)[iso6]	889.822	0.00109863	Neg.	-	56937377	-	-
TG(12:0/22:0/22:4(7Z,10Z,13Z,16Z))[iso6]	911.804	0.00189209	Pos.	-	56937444	-	-
TG(17:0/22:3(10Z,13Z,16Z)/22:6(4Z,7Z,10Z,13Z,16Z,19Z))[iso6]	971.804	0.00189209	Pos.	-	9545990	-	-
TG(18:0/18:0/18:0)	889.822	0.00115967	Neg.	-	-	11146	HMDB05393
TG(19:0/22:5(7Z,10Z,13Z,16Z,19Z)/22:6(4Z,7Z,10Z,13Z,16Z,19Z))[iso6]	995.802	0.00427246	Pos.	-	9546416	-	-
Fatty acid esters/amides/amines/alcohols
2-Phenylacetamide	136.075	0.000686646	Pos.	C02505	150762	-	-
3,8-dioxooct-5-enoyl-CoA	920.168	0.00146484	Pos.	-	56927763	-	-
Anandamide (18:4, n-3)	320.257	0.00146484	Pos.	-	5283448	-	-
Dodecanamide	200.201	0.000198364	Pos.	C13831	157540	14256	-			Others	5
Oleamide	282.281	0.00134277	Pos.	-	5353370;5283387	-	-
Linoleamide	280.264	0.000701904	Pos.	-	6435901	-	-
m-Tyramine	138.092	0.000335693	Pos.	-	-	11492	HMDB04989			Sugars and sugar conjugates	7
Myristoyl-EA	272.258	3.05176e-05	Pos.	-	8890	-	-
N-Acetylserotonin	219.113	0.000686646	Pos.	C00978	213206	-	HMDB01238
N-arachidonoyl GABA	390.3	6.10352e-05	Pos.	-	16759310	-	-
N-hydroxy arachidonoyl amine	320.257	0.00146484	Pos.	-	5283414	-	-
N-oleoyl ethanolamine	326.306	0.000762939	Pos.	-	5283454	-	HMDB02088
N-oleoyl GABA	368.317	0.0012207	Pos.	-	16759340	-	-
O-glutarylcarnitine	276.144	3.05176e-05	Pos.	-	71464488;53481622	-	HMDB13130
O-methylmalonylcarnitine	262.129	0.000549316	Pos.	-	71464478;53481628	-	HMDB13133
O-succinylcarnitine	262.129	0.000549316	Pos.	-	71464481	-	-
Palmitoleamide	254.249	0.00100708	Pos.	-	56936054	-	-
Palmitoleoyl-EA	298.274	0.000274658	Pos.	-	9835868	-	-
Palmitoyl-EA	300.289	0.000244141	Pos.	-	4671	-	HMDB02100
Pentadecanoyl-EA	286.274	0.000274658	Pos.	-	14455157	-	-
Stearoyl-EA	328.32	0.000579834	Pos.	-	27902	-	-
Tridecanamide	214.217	6.10352e-05	Pos.	-	4167542	-	-
Organic Acids and Derivatives
Allantoate	177.062	0.00012207	Pos.	C00499	208923	-	HMDB01209
Aminoadipic acid	162.076	0.000198364	Pos.	-	469	-	HMDB00510			Peptides/peptide conjugates	0
enol-Phenylpyruvate	165.055	9.15527e-05	Pos.	C02763	5719	641637	HMDB01237			Nucleotides and derivatives	22
Homocarnosine	241.129	0.000228882	Pos.	C00884	675516	89235	HMDB00745
Tetradecanedioic acid	259.19	0.000213623	Pos.	-	-	13185	HMDB00872
2-amino-isobutyric acid	104.07	0.000465393	Pos.	-	6119	-	HMDB01906
Nucleotides and derivatives
3'-THIO-THYMIDINE-5'-PHOSPHATE	339.04	0.00119019	Pos.	-	-	-	-
5'-Methylthioadenosine	298.097	0.000152588	Pos.	C00170	3470	439176	HMDB01173
6- FLAVINE MONONUCLEOTIDE	681.294	0.0032959	Neg.	-	-	-	-
6-AMINO-1-METHYLPURINE	151.085	0.000518799	Pos.	-	-	-	-
7-METHYL-6-THIO-GUANOSINE	314.092	0.000152588	Pos.	-	-	-	-
Adenine	136.062	0.000457764	Pos.	C00147	149245	-	HMDB00034			Glycerophospholipids/Shingolipids	153
dUMP	307.032	0.00119019	Neg.	C00365	-	65063	HMDB01409
N1-methyladenine	151.085	0.000518799	Pos.	-	-	-	-			Steroids, prenols and eichosanoids	8
S-Adenosyl-L-methionine	399.145	0.000579834	Pos.	C00019	176451	34755	HMDB01185
S-ADENOSYLMETHIONINE METHYL ESTER	415.177	0.0012207	Pos.	-	-	-	-
UDP-D-glucosamine	550.084	0.0010376	Pos.	-	-	6857448	-
Amino acids/conjugates
4-Oxoproline	130.05	0.000274658	Pos.	C01877	728486	107541	HMDB03578			Fatty acid esters/amides/alcohols	37
D-Arginine	175.119	0.000396729	Pos.	C00792	4050	71070	HMDB03416			Cyclic alcohols, aliphatic and aromatic compounds	10
L-Arginine	175.119	0.000396729	Pos.	C00062	149262	-	-
L-Phenylalanine	166.087	0.000320435	Pos.	C00079	149037	-	HMDB00159			Organic Acids and Derivatives	12
GLYCINE	201.123	0.000808716	Pos.	-	-	-	-
N-oleoyl tryptophan	469.344	0.00198364	Pos.	-	52922061	-	-
N-palmitoyl tryptophan	443.325	0.00146484	Pos.	-	10321153	-	-
L-SERINE	309.129	0.000640869	Pos.	-	-	-	-
(2R,4S)-2,4-Diaminopentanoate	133.097	1.52588e-05	Pos.	C03943	6667	440169	-
Peptides/peptide conjugates
Homocarnosine	241.129	0.000228882	Pos.	C00884	675516	89235	HMDB00745
Sugars and sugar conjugates
(S)-malyl alpha-D-glucosaminide	296.096	0.00131226	Pos.	-	57339274	-	-
4-AMINO-2-DEOXY-2,3-DEHYDRO-N-NEURAMINIC ACID	291.118	0.000213623	Pos.	-	-	-	-
D-Ribose 1-diphosphate	292.984	0.00112915	Neg.	C06248	8487	440963	-
Fructose 1,6-bisphosphate	322.993	0.000366211	Neg.	C00354; C05378	-	445555	HMDB01058
Cyclic alcohols, aliphatic and aromatic compounds
5,6-Dihydroxyindole	150.055	7.62939e-05	Pos.	C05578	691592	114683	HMDB04058			Amino acids/conjugates	11
Indole-3-acetaldehyde	160.076	0.000320435	Pos.	C00637	765782	-	HMDB01190
Pentaglutamyl folate	958.317	0.000305176	Pos.	-	-	73374	HMDB06487
Thiamin triphosphate	502.996	0.000213623	Neg.	C03028	161947	18989	HMDB01512
Steroids, prenols and eicosanoids
12R-HETrE	323.257	0.000671387	Pos.	-	5283149	-	-
15-HETrE	323.257	0.000671387	Pos.	-	44322431;5283145	-	HMDB05045
all-trans-4-oxoretinoic acid	315.195	0	Pos.	-	6437063	-	HMDB06285
Coenzyme Q4	455.314	0.00134277	Pos.	-	5283545	-	HMDB06709
PGE2alpha dimethyl amine	368.317	0.0012207	Pos.	-	5283101	-	-
11-dehydro-2,3-dinor-TXB2	339.18	0.00158691	Neg.	-	35024530	-	-
PGE2alpha dimethyl amine	368.317	0.0012207	Pos.	-	5283101	-	-
PGF2alpha-11-acetate	395.243	0.000946045	Neg.	-	5283088	-	-
Others
Dihydroxyacetone Phosphate Acyl Ester	196.985	0.000564575	Neg.	C03372	-	6857386	HMDB11750
(R)(-)-Allantoin	159.051	0.000305176	Pos.	C02348	5396	439713	-
molybdenum cofactor (sulfide)	537.859	0.00177002	Pos.	-	-	-	-
