# Supplementary material for: Enabling Metabolomics Based Biomarker Discovery Studies Using Molecular Phenotyping of Exosome-Like Vesicles
Source: PLoS One. 2016 Mar 14;11(3):e0151339. doi: 10.1371/journal.pone.0151339 (PMC4790956; doi:10.1371/journal.pone.0151339)
Supplement: S5 Table — (XLSX) [file pone.0151339.s006.xlsx]

## Sheet: Supplementary Table 5
SUPPLEMENTARY TABLE 5. Unassigned metabolites ID found in plasma and cell culture media ELVs
m/z	Mode	Matrix
70.9474	Negative	Plasma ELVs
80.9752	Negative	Plasma ELVs
87.9727	Negative	Plasma ELVs
89.9702	Negative	Plasma ELVs
91.9119	Negative	Plasma ELVs
92.026	Negative	Plasma ELVs
92.9283	Negative	Plasma ELVs
94.9251	Negative	Plasma ELVs
101.941	Negative	Plasma ELVs
114.987	Negative	Plasma ELVs
125.873	Negative	Plasma ELVs
127.87	Negative	Plasma ELVs
129.976	Negative	Plasma ELVs
132.946	Negative	Plasma ELVs
134.894	Negative	Plasma ELVs
135.902	Negative	Plasma ELVs
135.971	Negative	Plasma ELVs
140.975	Negative	Plasma ELVs
142.973	Negative	Plasma ELVs
146.938	Negative	Plasma ELVs
150.887	Negative	Plasma ELVs
150.888	Negative	Plasma ELVs
154.928	Negative	Plasma ELVs
158.975	Negative	Plasma ELVs
159.892	Negative	Plasma ELVs
159.976	Negative	Plasma ELVs
160.842	Negative	Plasma ELVs
161.89	Negative	Plasma ELVs
162.839	Negative	Plasma ELVs
165.842	Negative	Plasma ELVs
167.017	Negative	Plasma ELVs
168.016	Negative	Plasma ELVs
168.99	Negative	Plasma ELVs
170.832	Negative	Plasma ELVs
174.861	Negative	Plasma ELVs
177.86	Negative	Plasma ELVs
178.858	Negative	Plasma ELVs
179.859	Negative	Plasma ELVs
180.859	Negative	Plasma ELVs
182.859	Negative	Plasma ELVs
190.928	Negative	Plasma ELVs
195.811	Negative	Plasma ELVs
197.808	Negative	Plasma ELVs
199.805	Negative	Plasma ELVs
201.802	Negative	Plasma ELVs
202.924	Negative	Plasma ELVs
209.833	Negative	Plasma ELVs
210.844	Negative	Plasma ELVs
218.99	Negative	Plasma ELVs
225.897	Negative	Plasma ELVs
225.897	Negative	Plasma ELVs
231.864	Negative	Plasma ELVs
235.926	Negative	Plasma ELVs
248.96	Negative	Plasma ELVs
254.925	Negative	Plasma ELVs
259.811	Negative	Plasma ELVs
265.142	Negative	Plasma ELVs
265.938	Negative	Plasma ELVs
266.944	Negative	Plasma ELVs
269.13	Negative	Plasma ELVs
275.161	Negative	Plasma ELVs
284.911	Negative	Plasma ELVs
284.916	Negative	Plasma ELVs
293.174	Negative	Plasma ELVs
294.182	Negative	Plasma ELVs
297.153	Negative	Plasma ELVs
297.153	Negative	Plasma ELVs
298.155	Negative	Plasma ELVs
298.156	Negative	Plasma ELVs
300.871	Negative	Plasma ELVs
310.927	Negative	Plasma ELVs
336.887	Negative	Plasma ELVs
355.018	Negative	Plasma ELVs
356.16	Negative	Plasma ELVs
356.939	Negative	Plasma ELVs
360.91	Negative	Plasma ELVs
382.865	Negative	Plasma ELVs
385.938	Negative	Plasma ELVs
399.849	Negative	Plasma ELVs
415.96	Negative	Plasma ELVs
422.227	Negative	Plasma ELVs
424.181	Negative	Plasma ELVs
432.187	Negative	Plasma ELVs
449.311	Negative	Plasma ELVs
452.922	Negative	Plasma ELVs
453.925	Negative	Plasma ELVs
473.282	Negative	Plasma ELVs
477.958	Negative	Plasma ELVs
478.832	Negative	Plasma ELVs
491.359	Negative	Plasma ELVs
492.361	Negative	Plasma ELVs
538.005	Negative	Plasma ELVs
555.978	Negative	Plasma ELVs
558.116	Negative	Plasma ELVs
582.878	Negative	Plasma ELVs
594.838	Negative	Plasma ELVs
598.803	Negative	Plasma ELVs
604.87	Negative	Plasma ELVs
605.993	Negative	Plasma ELVs
609.556	Negative	Plasma ELVs
640.622	Negative	Plasma ELVs
653.301	Negative	Plasma ELVs
654.305	Negative	Plasma ELVs
656.884	Negative	Plasma ELVs
657.887	Negative	Plasma ELVs
669.302	Negative	Plasma ELVs
670.311	Negative	Plasma ELVs
681.296	Negative	Plasma ELVs
682.299	Negative	Plasma ELVs
719.991	Negative	Plasma ELVs
727.009	Negative	Plasma ELVs
740.845	Negative	Plasma ELVs
741.849	Negative	Plasma ELVs
861.85	Negative	Plasma ELVs
900.307	Negative	Plasma ELVs
902.827	Negative	Plasma ELVs
909.997	Negative	Plasma ELVs
910.808	Negative	Plasma ELVs
919.711	Negative	Plasma ELVs
922.82	Negative	Plasma ELVs
946.802	Negative	Plasma ELVs
71.0859	Positive	Plasma ELVs
80.9487	Positive	Plasma ELVs
83.0472	Positive	Plasma ELVs
90.977	Positive	Plasma ELVs
103.112	Positive	Plasma ELVs
104.072	Positive	Plasma ELVs
107.967	Positive	Plasma ELVs
117.935	Positive	Plasma ELVs
118.943	Positive	Plasma ELVs
120.089	Positive	Plasma ELVs
121.123	Positive	Plasma ELVs
131.93	Positive	Plasma ELVs
133.959	Positive	Plasma ELVs
135.946	Positive	Plasma ELVs
141.959	Positive	Plasma ELVs
142.949	Positive	Plasma ELVs
145.061	Positive	Plasma ELVs
145.93	Positive	Plasma ELVs
158.965	Positive	Plasma ELVs
159.085	Positive	Plasma ELVs
159.969	Positive	Plasma ELVs
160.989	Positive	Plasma ELVs
163.941	Positive	Plasma ELVs
164.931	Positive	Plasma ELVs
177.121	Positive	Plasma ELVs
178.124	Positive	Plasma ELVs
181.027	Positive	Plasma ELVs
201.008	Positive	Plasma ELVs
205.884	Positive	Plasma ELVs
227.13	Positive	Plasma ELVs
232.116	Positive	Plasma ELVs
232.117	Positive	Plasma ELVs
271.154	Positive	Plasma ELVs
281.905	Positive	Plasma ELVs
288.923	Positive	Plasma ELVs
290.193	Positive	Plasma ELVs
293.857	Positive	Plasma ELVs
301.147	Positive	Plasma ELVs
302.141	Positive	Plasma ELVs
310.307	Positive	Plasma ELVs
310.927	Positive	Plasma ELVs
314.272	Positive	Plasma ELVs
318.942	Positive	Plasma ELVs
329.008	Positive	Plasma ELVs
332.331	Positive	Plasma ELVs
338.342	Positive	Plasma ELVs
360.362	Positive	Plasma ELVs
362.927	Positive	Plasma ELVs
368.422	Positive	Plasma ELVs
371.055	Positive	Plasma ELVs
378.903	Positive	Plasma ELVs
389.066	Positive	Plasma ELVs
390.069	Positive	Plasma ELVs
393.037	Positive	Plasma ELVs
395.107	Positive	Plasma ELVs
395.276	Positive	Plasma ELVs
396.119	Positive	Plasma ELVs
396.278	Positive	Plasma ELVs
397.292	Positive	Plasma ELVs
399.247	Positive	Plasma ELVs
412.054	Positive	Plasma ELVs
413.266	Positive	Plasma ELVs
416.215	Positive	Plasma ELVs
417.218	Positive	Plasma ELVs
420.319	Positive	Plasma ELVs
430.914	Positive	Plasma ELVs
431.917	Positive	Plasma ELVs
434.333	Positive	Plasma ELVs
437.429	Positive	Plasma ELVs
438.197	Positive	Plasma ELVs
439.202	Positive	Plasma ELVs
441.32	Positive	Plasma ELVs
442.124	Positive	Plasma ELVs
442.301	Positive	Plasma ELVs
449.809	Positive	Plasma ELVs
451.165	Positive	Plasma ELVs
453.095	Positive	Plasma ELVs
458.347	Positive	Plasma ELVs
459.349	Positive	Plasma ELVs
465.472	Positive	Plasma ELVs
471.822	Positive	Plasma ELVs
473.148	Positive	Plasma ELVs
480.483	Positive	Plasma ELVs
481.473	Positive	Plasma ELVs
484.221	Positive	Plasma ELVs
494.565	Positive	Plasma ELVs
496.492	Positive	Plasma ELVs
498.902	Positive	Plasma ELVs
499.905	Positive	Plasma ELVs
502.373	Positive	Plasma ELVs
503.957	Positive	Plasma ELVs
504.374	Positive	Plasma ELVs
506.863	Positive	Plasma ELVs
507.328	Positive	Plasma ELVs
507.471	Positive	Plasma ELVs
510.494	Positive	Plasma ELVs
516.418	Positive	Plasma ELVs
521.516	Positive	Plasma ELVs
522.597	Positive	Plasma ELVs
527.391	Positive	Plasma ELVs
529.373	Positive	Plasma ELVs
530.139	Positive	Plasma ELVs
531.276	Positive	Plasma ELVs
539.122	Positive	Plasma ELVs
540.411	Positive	Plasma ELVs
540.88	Positive	Plasma ELVs
544.246	Positive	Plasma ELVs
546.4	Positive	Plasma ELVs
547.403	Positive	Plasma ELVs
547.496	Positive	Plasma ELVs
548.114	Positive	Plasma ELVs
550.629	Positive	Plasma ELVs
551.632	Positive	Plasma ELVs
554.427	Positive	Plasma ELVs
561.529	Positive	Plasma ELVs
562.918	Positive	Plasma ELVs
564.608	Positive	Plasma ELVs
566.623	Positive	Plasma ELVs
567.626	Positive	Plasma ELVs
569.439	Positive	Plasma ELVs
573.394	Positive	Plasma ELVs
574.866	Positive	Plasma ELVs
575.525	Positive	Plasma ELVs
579.536	Positive	Plasma ELVs
580.54	Positive	Plasma ELVs
581.545	Positive	Plasma ELVs
582.863	Positive	Plasma ELVs
590.426	Positive	Plasma ELVs
592.432	Positive	Plasma ELVs
593.587	Positive	Plasma ELVs
596.591	Positive	Plasma ELVs
598.453	Positive	Plasma ELVs
598.567	Positive	Plasma ELVs
600.313	Positive	Plasma ELVs
600.527	Positive	Plasma ELVs
604.268	Positive	Plasma ELVs
605.076	Positive	Plasma ELVs
607.567	Positive	Plasma ELVs
608.874	Positive	Plasma ELVs
609.574	Positive	Plasma ELVs
615.575	Positive	Plasma ELVs
620.436	Positive	Plasma ELVs
628.561	Positive	Plasma ELVs
630.58	Positive	Plasma ELVs
634.877	Positive	Plasma ELVs
635.328	Positive	Plasma ELVs
635.456	Positive	Plasma ELVs
637.306	Positive	Plasma ELVs
638.309	Positive	Plasma ELVs
642.478	Positive	Plasma ELVs
643.606	Positive	Plasma ELVs
648.466	Positive	Plasma ELVs
654.332	Positive	Plasma ELVs
654.59	Positive	Plasma ELVs
655.336	Positive	Plasma ELVs
656.339	Positive	Plasma ELVs
659.288	Positive	Plasma ELVs
661.449	Positive	Plasma ELVs
662.299	Positive	Plasma ELVs
663.454	Positive	Plasma ELVs
664.458	Positive	Plasma ELVs
674.462	Positive	Plasma ELVs
678.479	Positive	Plasma ELVs
679.408	Positive	Plasma ELVs
681.998	Positive	Plasma ELVs
696.847	Positive	Plasma ELVs
702.864	Positive	Plasma ELVs
703.508	Positive	Plasma ELVs
703.867	Positive	Plasma ELVs
704.576	Positive	Plasma ELVs
705.345	Positive	Plasma ELVs
705.862	Positive	Plasma ELVs
712.64	Positive	Plasma ELVs
718.838	Positive	Plasma ELVs
722.381	Positive	Plasma ELVs
722.505	Positive	Plasma ELVs
727.297	Positive	Plasma ELVs
736.38	Positive	Plasma ELVs
736.858	Positive	Plasma ELVs
752.513	Positive	Plasma ELVs
766.531	Positive	Plasma ELVs
768.536	Positive	Plasma ELVs
770.852	Positive	Plasma ELVs
771.854	Positive	Plasma ELVs
783.723	Positive	Plasma ELVs
786.825	Positive	Plasma ELVs
802.585	Positive	Plasma ELVs
803.554	Positive	Plasma ELVs
804.846	Positive	Plasma ELVs
810.557	Positive	Plasma ELVs
812.025	Positive	Plasma ELVs
822.757	Positive	Plasma ELVs
824.768	Positive	Plasma ELVs
825.389	Positive	Plasma ELVs
825.772	Positive	Plasma ELVs
838.839	Positive	Plasma ELVs
840.842	Positive	Plasma ELVs
849.773	Positive	Plasma ELVs
851.398	Positive	Plasma ELVs
852.799	Positive	Plasma ELVs
854.583	Positive	Plasma ELVs
854.813	Positive	Plasma ELVs
859.605	Positive	Plasma ELVs
862.786	Positive	Plasma ELVs
872.833	Positive	Plasma ELVs
880.822	Positive	Plasma ELVs
880.831	Positive	Plasma ELVs
894.841	Positive	Plasma ELVs
898.772	Positive	Plasma ELVs
899.53	Positive	Plasma ELVs
899.613	Positive	Plasma ELVs
901.324	Positive	Plasma ELVs
905.84	Positive	Plasma ELVs
907.829	Positive	Plasma ELVs
908.863	Positive	Plasma ELVs
910.869	Positive	Plasma ELVs
915.814	Positive	Plasma ELVs
918.865	Positive	Plasma ELVs
922.8	Positive	Plasma ELVs
922.878	Positive	Plasma ELVs
940.821	Positive	Plasma ELVs
951.913	Positive	Plasma ELVs
955.585	Positive	Plasma ELVs
960.847	Positive	Plasma ELVs
974.814	Positive	Plasma ELVs
975.817	Positive	Plasma ELVs
990.788	Positive	Plasma ELVs
1009.81	Positive	Plasma ELVs
1009.91	Positive	Plasma ELVs
1017.8	Positive	Plasma ELVs
1024.78	Positive	Plasma ELVs
1033.58	Positive	Plasma ELVs
1042.8	Positive	Plasma ELVs
1044.8	Positive	Plasma ELVs
1077.8	Positive	Plasma ELVs
1084.93	Positive	Plasma ELVs
1085.79	Positive	Plasma ELVs
1111.79	Positive	Plasma ELVs
1119.78	Positive	Plasma ELVs
1152.77	Positive	Plasma ELVs
1153.94	Positive	Plasma ELVs
1178.78	Positive	Plasma ELVs
1186.76	Positive	Plasma ELVs
72.9439	Negative	Plasma ELVs
78.9593	Negative	Plasma ELVs
82.9727	Negative	Plasma ELVs
110.984	Negative	Plasma ELVs
113.988	Negative	Plasma ELVs
123.027	Negative	Plasma ELVs
123.928	Negative	Plasma ELVs
124.031	Negative	Plasma ELVs
126.977	Negative	Plasma ELVs
128.948	Negative	Plasma ELVs
134.901	Negative	Plasma ELVs
136.892	Negative	Plasma ELVs
136.901	Negative	Plasma ELVs
137.899	Negative	Plasma ELVs
138.011	Negative	Plasma ELVs
145.93	Negative	Plasma ELVs
148.866	Negative	Plasma ELVs
152.885	Negative	Plasma ELVs
153.874	Negative	Plasma ELVs
155.901	Negative	Plasma ELVs
156.928	Negative	Plasma ELVs
158.87	Negative	Plasma ELVs
161.849	Negative	Plasma ELVs
163.846	Negative	Plasma ELVs
164.839	Negative	Plasma ELVs
166.845	Negative	Plasma ELVs
167.106	Negative	Plasma ELVs
172.853	Negative	Plasma ELVs
174.834	Negative	Plasma ELVs
176.936	Negative	Plasma ELVs
177.847	Negative	Plasma ELVs
178.903	Negative	Plasma ELVs
179.845	Negative	Plasma ELVs
180.972	Negative	Plasma ELVs
181.841	Negative	Plasma ELVs
186.113	Negative	Plasma ELVs
186.935	Negative	Plasma ELVs
188.862	Negative	Plasma ELVs
189.006	Negative	Plasma ELVs
191.961	Negative	Plasma ELVs
193.816	Negative	Plasma ELVs
194.08	Negative	Plasma ELVs
194.946	Negative	Plasma ELVs
196.849	Negative	Plasma ELVs
198.912	Negative	Plasma ELVs
200.917	Negative	Plasma ELVs
203.834	Negative	Plasma ELVs
204.821	Negative	Plasma ELVs
205.841	Negative	Plasma ELVs
206.869	Negative	Plasma ELVs
207.837	Negative	Plasma ELVs
207.931	Negative	Plasma ELVs
208.877	Negative	Plasma ELVs
209.156	Negative	Plasma ELVs
211.097	Negative	Plasma ELVs
212.846	Negative	Plasma ELVs
212.887	Negative	Plasma ELVs
212.911	Negative	Plasma ELVs
214.891	Negative	Plasma ELVs
216.928	Negative	Plasma ELVs
219.854	Negative	Plasma ELVs
220.898	Negative	Plasma ELVs
221.161	Negative	Plasma ELVs
221.837	Negative	Plasma ELVs
221.932	Negative	Plasma ELVs
223.832	Negative	Plasma ELVs
223.954	Negative	Plasma ELVs
228.852	Negative	Plasma ELVs
229.873	Negative	Plasma ELVs
230.85	Negative	Plasma ELVs
232.933	Negative	Plasma ELVs
233.152	Negative	Plasma ELVs
234.812	Negative	Plasma ELVs
234.872	Negative	Plasma ELVs
238.91	Negative	Plasma ELVs
241.796	Negative	Plasma ELVs
242.174	Negative	Plasma ELVs
242.941	Negative	Plasma ELVs
242.989	Negative	Plasma ELVs
243.791	Negative	Plasma ELVs
247.863	Negative	Plasma ELVs
249.965	Negative	Plasma ELVs
250.141	Negative	Plasma ELVs
251.939	Negative	Plasma ELVs
253.142	Negative	Plasma ELVs
253.926	Negative	Plasma ELVs
255.201	Negative	Plasma ELVs
255.872	Negative	Plasma ELVs
256.879	Negative	Plasma ELVs
257.817	Negative	Plasma ELVs
258.88	Negative	Plasma ELVs
260.892	Negative	Plasma ELVs
262.858	Negative	Plasma ELVs
263.927	Negative	Plasma ELVs
264.926	Negative	Plasma ELVs
266.15	Negative	Plasma ELVs
266.893	Negative	Plasma ELVs
267.142	Negative	Plasma ELVs
267.937	Negative	Plasma ELVs
270.849	Negative	Plasma ELVs
272.842	Negative	Plasma ELVs
274.887	Negative	Plasma ELVs
276.158	Negative	Plasma ELVs
282.059	Negative	Plasma ELVs
282.867	Negative	Plasma ELVs
285.96	Negative	Plasma ELVs
288.883	Negative	Plasma ELVs
290.926	Negative	Plasma ELVs
292.922	Negative	Plasma ELVs
295.973	Negative	Plasma ELVs
296.891	Negative	Plasma ELVs
297.874	Negative	Plasma ELVs
301.986	Negative	Plasma ELVs
303.967	Negative	Plasma ELVs
305.811	Negative	Plasma ELVs
305.931	Negative	Plasma ELVs
306.918	Negative	Plasma ELVs
309.167	Negative	Plasma ELVs
311.907	Negative	Plasma ELVs
312.171	Negative	Plasma ELVs
312.171	Negative	Plasma ELVs
312.871	Negative	Plasma ELVs
313.172	Negative	Plasma ELVs
314.905	Negative	Plasma ELVs
315.847	Negative	Plasma ELVs
317.951	Negative	Plasma ELVs
318.892	Negative	Plasma ELVs
321.21	Negative	Plasma ELVs
322.214	Negative	Plasma ELVs
322.91	Negative	Plasma ELVs
323.194	Negative	Plasma ELVs
326.187	Negative	Plasma ELVs
326.856	Negative	Plasma ELVs
327.183	Negative	Plasma ELVs
327.829	Negative	Plasma ELVs
328.88	Negative	Plasma ELVs
328.912	Negative	Plasma ELVs
330.872	Negative	Plasma ELVs
331.885	Negative	Plasma ELVs
332.908	Negative	Plasma ELVs
334.853	Negative	Plasma ELVs
335.205	Negative	Plasma ELVs
337.196	Negative	Plasma ELVs
339.199	Negative	Plasma ELVs
340.203	Negative	Plasma ELVs
340.86	Negative	Plasma ELVs
342.202	Negative	Plasma ELVs
342.824	Negative	Plasma ELVs
345.849	Negative	Plasma ELVs
346.171	Negative	Plasma ELVs
349.819	Negative	Plasma ELVs
351.216	Negative	Plasma ELVs
352.152	Negative	Plasma ELVs
352.853	Negative	Plasma ELVs
353.207	Negative	Plasma ELVs
355.158	Negative	Plasma ELVs
356.021	Negative	Plasma ELVs
357.157	Negative	Plasma ELVs
357.946	Negative	Plasma ELVs
358.877	Negative	Plasma ELVs
361.155	Negative	Plasma ELVs
361.921	Negative	Plasma ELVs
365.881	Negative	Plasma ELVs
367.26	Negative	Plasma ELVs
367.829	Negative	Plasma ELVs
368.263	Negative	Plasma ELVs
371.899	Negative	Plasma ELVs
374.244	Negative	Plasma ELVs
374.879	Negative	Plasma ELVs
375.275	Negative	Plasma ELVs
377.273	Negative	Plasma ELVs
378.275	Negative	Plasma ELVs
378.915	Negative	Plasma ELVs
380.853	Negative	Plasma ELVs
381.291	Negative	Plasma ELVs
383.169	Negative	Plasma ELVs
384.176	Negative	Plasma ELVs
384.934	Negative	Plasma ELVs
385.169	Negative	Plasma ELVs
386.936	Negative	Plasma ELVs
389.815	Negative	Plasma ELVs
390.898	Negative	Plasma ELVs
394.17	Negative	Plasma ELVs
394.281	Negative	Plasma ELVs
394.293	Negative	Plasma ELVs
394.873	Negative	Plasma ELVs
395.249	Negative	Plasma ELVs
395.267	Negative	Plasma ELVs
396.871	Negative	Plasma ELVs
397.153	Negative	Plasma ELVs
397.857	Negative	Plasma ELVs
398.231	Negative	Plasma ELVs
398.869	Negative	Plasma ELVs
399.202	Negative	Plasma ELVs
400.903	Negative	Plasma ELVs
403.163	Negative	Plasma ELVs
403.298	Negative	Plasma ELVs
404.294	Negative	Plasma ELVs
405.819	Negative	Plasma ELVs
409.98	Negative	Plasma ELVs
412.888	Negative	Plasma ELVs
414.901	Negative	Plasma ELVs
416.984	Negative	Plasma ELVs
420.291	Negative	Plasma ELVs
420.84	Negative	Plasma ELVs
422.315	Negative	Plasma ELVs
422.905	Negative	Plasma ELVs
423.262	Negative	Plasma ELVs
423.315	Negative	Plasma ELVs
425.219	Negative	Plasma ELVs
426.901	Negative	Plasma ELVs
428.854	Negative	Plasma ELVs
429.185	Negative	Plasma ELVs
431.183	Negative	Plasma ELVs
433.182	Negative	Plasma ELVs
433.871	Negative	Plasma ELVs
434.865	Negative	Plasma ELVs
438.84	Negative	Plasma ELVs
439.887	Negative	Plasma ELVs
440.858	Negative	Plasma ELVs
442.854	Negative	Plasma ELVs
443.823	Negative	Plasma ELVs
444.209	Negative	Plasma ELVs
446.898	Negative	Plasma ELVs
447.323	Negative	Plasma ELVs
448.139	Negative	Plasma ELVs
448.168	Negative	Plasma ELVs
448.842	Negative	Plasma ELVs
449.15	Negative	Plasma ELVs
449.965	Negative	Plasma ELVs
450.835	Negative	Plasma ELVs
454.922	Negative	Plasma ELVs
454.938	Negative	Plasma ELVs
455.903	Negative	Plasma ELVs
455.917	Negative	Plasma ELVs
456.846	Negative	Plasma ELVs
457.896	Negative	Plasma ELVs
458.227	Negative	Plasma ELVs
458.879	Negative	Plasma ELVs
459.199	Negative	Plasma ELVs
459.199	Negative	Plasma ELVs
459.886	Negative	Plasma ELVs
460.203	Negative	Plasma ELVs
460.824	Negative	Plasma ELVs
462.82	Negative	Plasma ELVs
464.858	Negative	Plasma ELVs
465.397	Negative	Plasma ELVs
465.814	Negative	Plasma ELVs
467.86	Negative	Plasma ELVs
467.914	Negative	Plasma ELVs
468.894	Negative	Plasma ELVs
470.848	Negative	Plasma ELVs
472.836	Negative	Plasma ELVs
474.816	Negative	Plasma ELVs
475.258	Negative	Plasma ELVs
478.286	Negative	Plasma ELVs
480.861	Negative	Plasma ELVs
481.869	Negative	Plasma ELVs
483.904	Negative	Plasma ELVs
485.053	Negative	Plasma ELVs
485.23	Negative	Plasma ELVs
486.061	Negative	Plasma ELVs
486.882	Negative	Plasma ELVs
487.183	Negative	Plasma ELVs
487.789	Negative	Plasma ELVs
488.834	Negative	Plasma ELVs
489.185	Negative	Plasma ELVs
489.279	Negative	Plasma ELVs
490.213	Negative	Plasma ELVs
490.89	Negative	Plasma ELVs
493.361	Negative	Plasma ELVs
494.101	Negative	Plasma ELVs
496.104	Negative	Plasma ELVs
496.838	Negative	Plasma ELVs
500.817	Negative	Plasma ELVs
501.857	Negative	Plasma ELVs
503.878	Negative	Plasma ELVs
506.201	Negative	Plasma ELVs
507.47	Negative	Plasma ELVs
507.873	Negative	Plasma ELVs
509.185	Negative	Plasma ELVs
509.805	Negative	Plasma ELVs
510.87	Negative	Plasma ELVs
514.888	Negative	Plasma ELVs
516.823	Negative	Plasma ELVs
517.13	Negative	Plasma ELVs
518.14	Negative	Plasma ELVs
519.392	Negative	Plasma ELVs
520.909	Negative	Plasma ELVs
521.912	Negative	Plasma ELVs
522.907	Negative	Plasma ELVs
524.273	Negative	Plasma ELVs
526.859	Negative	Plasma ELVs
530.101	Negative	Plasma ELVs
532.843	Negative	Plasma ELVs
533.834	Negative	Plasma ELVs
535.819	Negative	Plasma ELVs
536.881	Negative	Plasma ELVs
537.87	Negative	Plasma ELVs
538.852	Negative	Plasma ELVs
539.008	Negative	Plasma ELVs
540.007	Negative	Plasma ELVs
540.266	Negative	Plasma ELVs
540.327	Negative	Plasma ELVs
541.261	Negative	Plasma ELVs
541.807	Negative	Plasma ELVs
542.842	Negative	Plasma ELVs
544.021	Negative	Plasma ELVs
545.918	Negative	Plasma ELVs
548.84	Negative	Plasma ELVs
549.072	Negative	Plasma ELVs
549.515	Negative	Plasma ELVs
549.858	Negative	Plasma ELVs
553.491	Negative	Plasma ELVs
554.84	Negative	Plasma ELVs
556.809	Negative	Plasma ELVs
557.974	Negative	Plasma ELVs
558.87	Negative	Plasma ELVs
562.885	Negative	Plasma ELVs
563.81	Negative	Plasma ELVs
564.344	Negative	Plasma ELVs
564.832	Negative	Plasma ELVs
568.362	Negative	Plasma ELVs
569.845	Negative	Plasma ELVs
570.808	Negative	Plasma ELVs
571.496	Negative	Plasma ELVs
572.478	Negative	Plasma ELVs
575.863	Negative	Plasma ELVs
576.811	Negative	Plasma ELVs
578.842	Negative	Plasma ELVs
580.338	Negative	Plasma ELVs
581.525	Negative	Plasma ELVs
582.525	Negative	Plasma ELVs
583.515	Negative	Plasma ELVs
583.859	Negative	Plasma ELVs
584.812	Negative	Plasma ELVs
585.116	Negative	Plasma ELVs
585.761	Negative	Plasma ELVs
588.896	Negative	Plasma ELVs
589.898	Negative	Plasma ELVs
590.898	Negative	Plasma ELVs
590.934	Negative	Plasma ELVs
591.554	Negative	Plasma ELVs
591.887	Negative	Plasma ELVs
592.81	Negative	Plasma ELVs
598.974	Negative	Plasma ELVs
599.506	Negative	Plasma ELVs
599.983	Negative	Plasma ELVs
600.823	Negative	Plasma ELVs
601.792	Negative	Plasma ELVs
603.816	Negative	Plasma ELVs
604.87	Negative	Plasma ELVs
605.864	Negative	Plasma ELVs
606.855	Negative	Plasma ELVs
607.743	Negative	Plasma ELVs
608.832	Negative	Plasma ELVs
609.804	Negative	Plasma ELVs
610.556	Negative	Plasma ELVs
610.798	Negative	Plasma ELVs
611.571	Negative	Plasma ELVs
612.579	Negative	Plasma ELVs
613.46	Negative	Plasma ELVs
614.792	Negative	Plasma ELVs
616.807	Negative	Plasma ELVs
617.858	Negative	Plasma ELVs
620.781	Negative	Plasma ELVs
622.868	Negative	Plasma ELVs
624.804	Negative	Plasma ELVs
626.894	Negative	Plasma ELVs
627.169	Negative	Plasma ELVs
629.727	Negative	Plasma ELVs
630.865	Negative	Plasma ELVs
631.866	Negative	Plasma ELVs
632.843	Negative	Plasma ELVs
633.594	Negative	Plasma ELVs
636.791	Negative	Plasma ELVs
637.834	Negative	Plasma ELVs
638.586	Negative	Plasma ELVs
639.81	Negative	Plasma ELVs
641.612	Negative	Plasma ELVs
642.613	Negative	Plasma ELVs
643.854	Negative	Plasma ELVs
644.853	Negative	Plasma ELVs
646.838	Negative	Plasma ELVs
649.546	Negative	Plasma ELVs
650.866	Negative	Plasma ELVs
651.853	Negative	Plasma ELVs
652.807	Negative	Plasma ELVs
655.143	Negative	Plasma ELVs
655.392	Negative	Plasma ELVs
656.15	Negative	Plasma ELVs
656.42	Negative	Plasma ELVs
656.424	Negative	Plasma ELVs
658.883	Negative	Plasma ELVs
659.54	Negative	Plasma ELVs
659.866	Negative	Plasma ELVs
661.798	Negative	Plasma ELVs
662.839	Negative	Plasma ELVs
664.825	Negative	Plasma ELVs
666.806	Negative	Plasma ELVs
668.805	Negative	Plasma ELVs
669.798	Negative	Plasma ELVs
670.589	Negative	Plasma ELVs
671.27	Negative	Plasma ELVs
671.812	Negative	Plasma ELVs
672.279	Negative	Plasma ELVs
672.857	Negative	Plasma ELVs
673.271	Negative	Plasma ELVs
673.861	Negative	Plasma ELVs
674.275	Negative	Plasma ELVs
674.816	Negative	Plasma ELVs
675.555	Negative	Plasma ELVs
675.647	Negative	Plasma ELVs
678.739	Negative	Plasma ELVs
679.598	Negative	Plasma ELVs
681.535	Negative	Plasma ELVs
683.302	Negative	Plasma ELVs
683.744	Negative	Plasma ELVs
684.306	Negative	Plasma ELVs
684.824	Negative	Plasma ELVs
685.829	Negative	Plasma ELVs
688.963	Negative	Plasma ELVs
690.852	Negative	Plasma ELVs
691.398	Negative	Plasma ELVs
691.538	Negative	Plasma ELVs
692.783	Negative	Plasma ELVs
693.568	Negative	Plasma ELVs
694.619	Negative	Plasma ELVs
694.877	Negative	Plasma ELVs
695.548	Negative	Plasma ELVs
696.768	Negative	Plasma ELVs
698.285	Negative	Plasma ELVs
698.866	Negative	Plasma ELVs
699.29	Negative	Plasma ELVs
700.306	Negative	Plasma ELVs
700.741	Negative	Plasma ELVs
705.756	Negative	Plasma ELVs
709.593	Negative	Plasma ELVs
711.837	Negative	Plasma ELVs
712.758	Negative	Plasma ELVs
716.527	Negative	Plasma ELVs
717.538	Negative	Plasma ELVs
718.816	Negative	Plasma ELVs
720.992	Negative	Plasma ELVs
721.271	Negative	Plasma ELVs
723.527	Negative	Plasma ELVs
723.602	Negative	Plasma ELVs
724.871	Negative	Plasma ELVs
725.874	Negative	Plasma ELVs
726.53	Negative	Plasma ELVs
726.874	Negative	Plasma ELVs
727.737	Negative	Plasma ELVs
728.012	Negative	Plasma ELVs
728.811	Negative	Plasma ELVs
730.441	Negative	Plasma ELVs
730.805	Negative	Plasma ELVs
731.446	Negative	Plasma ELVs
732.843	Negative	Plasma ELVs
734.783	Negative	Plasma ELVs
737.59	Negative	Plasma ELVs
737.779	Negative	Plasma ELVs
738.279	Negative	Plasma ELVs
738.533	Negative	Plasma ELVs
739.534	Negative	Plasma ELVs
739.798	Negative	Plasma ELVs
740.532	Negative	Plasma ELVs
742.839	Negative	Plasma ELVs
745.563	Negative	Plasma ELVs
746.519	Negative	Plasma ELVs
746.825	Negative	Plasma ELVs
747.564	Negative	Plasma ELVs
748.556	Negative	Plasma ELVs
749.566	Negative	Plasma ELVs
749.714	Negative	Plasma ELVs
750.782	Negative	Plasma ELVs
751.553	Negative	Plasma ELVs
752.554	Negative	Plasma ELVs
752.808	Negative	Plasma ELVs
753.821	Negative	Plasma ELVs
754.229	Negative	Plasma ELVs
756.803	Negative	Plasma ELVs
758.855	Negative	Plasma ELVs
759.86	Negative	Plasma ELVs
762.536	Negative	Plasma ELVs
762.79	Negative	Plasma ELVs
763.576	Negative	Plasma ELVs
765.568	Negative	Plasma ELVs
766.546	Negative	Plasma ELVs
766.854	Negative	Plasma ELVs
767.552	Negative	Plasma ELVs
767.749	Negative	Plasma ELVs
769.558	Negative	Plasma ELVs
770.56	Negative	Plasma ELVs
772.488	Negative	Plasma ELVs
772.759	Negative	Plasma ELVs
773.489	Negative	Plasma ELVs
773.828	Negative	Plasma ELVs
774.525	Negative	Plasma ELVs
775.563	Negative	Plasma ELVs
776.553	Negative	Plasma ELVs
778.562	Negative	Plasma ELVs
779.575	Negative	Plasma ELVs
779.83	Negative	Plasma ELVs
780.546	Negative	Plasma ELVs
781.557	Negative	Plasma ELVs
781.74	Negative	Plasma ELVs
782.839	Negative	Plasma ELVs
786.838	Negative	Plasma ELVs
787.978	Negative	Plasma ELVs
790.549	Negative	Plasma ELVs
791.568	Negative	Plasma ELVs
792.563	Negative	Plasma ELVs
792.858	Negative	Plasma ELVs
793.861	Negative	Plasma ELVs
794.56	Negative	Plasma ELVs
794.86	Negative	Plasma ELVs
795.568	Negative	Plasma ELVs
795.855	Negative	Plasma ELVs
796.559	Negative	Plasma ELVs
798.801	Negative	Plasma ELVs
800.842	Negative	Plasma ELVs
802.754	Negative	Plasma ELVs
803.725	Negative	Plasma ELVs
807.843	Negative	Plasma ELVs
808.594	Negative	Plasma ELVs
808.831	Negative	Plasma ELVs
809.838	Negative	Plasma ELVs
810.565	Negative	Plasma ELVs
810.814	Negative	Plasma ELVs
815.552	Negative	Plasma ELVs
816.545	Negative	Plasma ELVs
817.586	Negative	Plasma ELVs
818.552	Negative	Plasma ELVs
819.022	Negative	Plasma ELVs
820.798	Negative	Plasma ELVs
821.812	Negative	Plasma ELVs
823.023	Negative	Plasma ELVs
824.822	Negative	Plasma ELVs
826.849	Negative	Plasma ELVs
827.562	Negative	Plasma ELVs
827.847	Negative	Plasma ELVs
828.571	Negative	Plasma ELVs
831.623	Negative	Plasma ELVs
832.614	Negative	Plasma ELVs
833.64	Negative	Plasma ELVs
834.839	Negative	Plasma ELVs
835.855	Negative	Plasma ELVs
837.62	Negative	Plasma ELVs
838.71	Negative	Plasma ELVs
841.019	Negative	Plasma ELVs
844.551	Negative	Plasma ELVs
845.022	Negative	Plasma ELVs
845.646	Negative	Plasma ELVs
846.614	Negative	Plasma ELVs
847.809	Negative	Plasma ELVs
854.597	Negative	Plasma ELVs
854.807	Negative	Plasma ELVs
855.618	Negative	Plasma ELVs
856.626	Negative	Plasma ELVs
858.67	Negative	Plasma ELVs
860.683	Negative	Plasma ELVs
860.845	Negative	Plasma ELVs
861.85	Negative	Plasma ELVs
862.849	Negative	Plasma ELVs
863.843	Negative	Plasma ELVs
866.804	Negative	Plasma ELVs
867.017	Negative	Plasma ELVs
868.825	Negative	Plasma ELVs
869.831	Negative	Plasma ELVs
870.741	Negative	Plasma ELVs
872.59	Negative	Plasma ELVs
874.645	Negative	Plasma ELVs
875.019	Negative	Plasma ELVs
875.838	Negative	Plasma ELVs
876.817	Negative	Plasma ELVs
877.665	Negative	Plasma ELVs
877.831	Negative	Plasma ELVs
878.816	Negative	Plasma ELVs
879.664	Negative	Plasma ELVs
880.652	Negative	Plasma ELVs
883.553	Negative	Plasma ELVs
886.548	Negative	Plasma ELVs
887.019	Negative	Plasma ELVs
887.557	Negative	Plasma ELVs
888.558	Negative	Plasma ELVs
888.792	Negative	Plasma ELVs
889.829	Negative	Plasma ELVs
891.849	Negative	Plasma ELVs
892.767	Negative	Plasma ELVs
894.838	Negative	Plasma ELVs
895.838	Negative	Plasma ELVs
899.306	Negative	Plasma ELVs
901.022	Negative	Plasma ELVs
903.817	Negative	Plasma ELVs
908.995	Negative	Plasma ELVs
915.586	Negative	Plasma ELVs
915.821	Negative	Plasma ELVs
916.014	Negative	Plasma ELVs
921.709	Negative	Plasma ELVs
925.781	Negative	Plasma ELVs
928.833	Negative	Plasma ELVs
929.837	Negative	Plasma ELVs
930.833	Negative	Plasma ELVs
931.571	Negative	Plasma ELVs
931.812	Negative	Plasma ELVs
933.993	Negative	Plasma ELVs
934.795	Negative	Plasma ELVs
935.018	Negative	Plasma ELVs
936.815	Negative	Plasma ELVs
944.806	Negative	Plasma ELVs
945.814	Negative	Plasma ELVs
951.569	Negative	Plasma ELVs
952.571	Negative	Plasma ELVs
956.79	Negative	Plasma ELVs
957.809	Negative	Plasma ELVs
959.818	Negative	Plasma ELVs
960.869	Negative	Plasma ELVs
962.824	Negative	Plasma ELVs
963.827	Negative	Plasma ELVs
964.82	Negative	Plasma ELVs
970.813	Negative	Plasma ELVs
971.815	Negative	Plasma ELVs
978.806	Negative	Plasma ELVs
979.786	Negative	Plasma ELVs
983.814	Negative	Plasma ELVs
990.789	Negative	Plasma ELVs
993.809	Negative	Plasma ELVs
996.82	Negative	Plasma ELVs
998.822	Negative	Plasma ELVs
999.832	Negative	Plasma ELVs
1002.79	Negative	Plasma ELVs
1005.81	Negative	Plasma ELVs
1012.79	Negative	Plasma ELVs
1013.8	Negative	Plasma ELVs
1014.58	Negative	Plasma ELVs
1014.8	Negative	Plasma ELVs
1017.82	Negative	Plasma ELVs
1024.79	Negative	Plasma ELVs
1025.8	Negative	Plasma ELVs
1027.81	Negative	Plasma ELVs
1028.81	Negative	Plasma ELVs
1030.81	Negative	Plasma ELVs
1031.82	Negative	Plasma ELVs
1032.82	Negative	Plasma ELVs
1038.8	Negative	Plasma ELVs
1039.8	Negative	Plasma ELVs
1046.79	Negative	Plasma ELVs
1047.8	Negative	Plasma ELVs
1051.81	Negative	Plasma ELVs
1054.81	Negative	Plasma ELVs
1058.78	Negative	Plasma ELVs
1061.8	Negative	Plasma ELVs
1064.81	Negative	Plasma ELVs
1065.81	Negative	Plasma ELVs
1067.82	Negative	Plasma ELVs
1072.79	Negative	Plasma ELVs
1073.8	Negative	Plasma ELVs
1080.78	Negative	Plasma ELVs
1081.79	Negative	Plasma ELVs
1082.79	Negative	Plasma ELVs
1085.8	Negative	Plasma ELVs
1092.78	Negative	Plasma ELVs
1093.79	Negative	Plasma ELVs
1095.81	Negative	Plasma ELVs
1096.77	Negative	Plasma ELVs
1098	Negative	Plasma ELVs
1098.8	Negative	Plasma ELVs
1099	Negative	Plasma ELVs
1099.8	Negative	Plasma ELVs
1100.8	Negative	Plasma ELVs
1106.79	Negative	Plasma ELVs
1107.79	Negative	Plasma ELVs
1108.78	Negative	Plasma ELVs
1114.78	Negative	Plasma ELVs
1115.78	Negative	Plasma ELVs
1119.79	Negative	Plasma ELVs
1126.27	Negative	Plasma ELVs
1127.78	Negative	Plasma ELVs
1129.79	Negative	Plasma ELVs
1132.79	Negative	Plasma ELVs
1133.8	Negative	Plasma ELVs
1134.8	Negative	Plasma ELVs
1135.78	Negative	Plasma ELVs
1138.82	Negative	Plasma ELVs
1140.78	Negative	Plasma ELVs
1141.79	Negative	Plasma ELVs
1142.8	Negative	Plasma ELVs
1148.77	Negative	Plasma ELVs
1149.77	Negative	Plasma ELVs
1150.78	Negative	Plasma ELVs
1153.79	Negative	Plasma ELVs
1160.77	Negative	Plasma ELVs
1161.78	Negative	Plasma ELVs
1163.78	Negative	Plasma ELVs
1164.76	Negative	Plasma ELVs
1166.79	Negative	Plasma ELVs
1167.79	Negative	Plasma ELVs
1168.79	Negative	Plasma ELVs
1174.77	Negative	Plasma ELVs
1175.77	Negative	Plasma ELVs
1175.78	Negative	Plasma ELVs
1176.78	Negative	Plasma ELVs
1177.78	Negative	Plasma ELVs
1182.77	Negative	Plasma ELVs
1183.77	Negative	Plasma ELVs
1187.78	Negative	Plasma ELVs
1191.77	Negative	Plasma ELVs
1192.77	Negative	Plasma ELVs
1193.77	Negative	Plasma ELVs
1195.79	Negative	Plasma ELVs
1197.83	Negative	Plasma ELVs
50.1743	Positive	Plasma ELVs
50.9474	Positive	Plasma ELVs
52.0458	Positive	Plasma ELVs
53.1478	Positive	Plasma ELVs
54.0524	Positive	Plasma ELVs
55.3593	Positive	Plasma ELVs
58.3009	Positive	Plasma ELVs
61.9626	Positive	Plasma ELVs
64.0172	Positive	Plasma ELVs
65.0538	Positive	Plasma ELVs
73.7455	Positive	Plasma ELVs
91.0615	Positive	Plasma ELVs
91.9785	Positive	Plasma ELVs
104.999	Positive	Plasma ELVs
106.953	Positive	Plasma ELVs
107.347	Positive	Plasma ELVs
108.352	Positive	Plasma ELVs
116.018	Positive	Plasma ELVs
122.083	Positive	Plasma ELVs
122.921	Positive	Plasma ELVs
124.935	Positive	Plasma ELVs
136.981	Positive	Plasma ELVs
144.063	Positive	Plasma ELVs
149.024	Positive	Plasma ELVs
149.069	Positive	Plasma ELVs
150.027	Positive	Plasma ELVs
156.011	Positive	Plasma ELVs
162.074	Positive	Plasma ELVs
163.077	Positive	Plasma ELVs
173.052	Positive	Plasma ELVs
174.94	Positive	Plasma ELVs
176.006	Positive	Plasma ELVs
176.935	Positive	Plasma ELVs
180.562	Positive	Plasma ELVs
182.004	Positive	Plasma ELVs
184.078	Positive	Plasma ELVs
184.659	Positive	Plasma ELVs
185.83	Positive	Plasma ELVs
192.16	Positive	Plasma ELVs
193.164	Positive	Plasma ELVs
193.934	Positive	Plasma ELVs
198.988	Positive	Plasma ELVs
200.126	Positive	Plasma ELVs
202.016	Positive	Plasma ELVs
203.043	Positive	Plasma ELVs
208.173	Positive	Plasma ELVs
214.139	Positive	Plasma ELVs
214.249	Positive	Plasma ELVs
215.259	Positive	Plasma ELVs
218.956	Positive	Plasma ELVs
220.04	Positive	Plasma ELVs
220.985	Positive	Plasma ELVs
225.022	Positive	Plasma ELVs
226.023	Positive	Plasma ELVs
226.175	Positive	Plasma ELVs
227.13	Positive	Plasma ELVs
227.957	Positive	Plasma ELVs
228.106	Positive	Plasma ELVs
228.198	Positive	Plasma ELVs
228.236	Positive	Plasma ELVs
228.901	Positive	Plasma ELVs
228.977	Positive	Plasma ELVs
230.233	Positive	Plasma ELVs
232.929	Positive	Plasma ELVs
233.925	Positive	Plasma ELVs
234.938	Positive	Plasma ELVs
237.084	Positive	Plasma ELVs
239.215	Positive	Plasma ELVs
240.223	Positive	Plasma ELVs
240.93	Positive	Plasma ELVs
242.284	Positive	Plasma ELVs
242.926	Positive	Plasma ELVs
243.286	Positive	Plasma ELVs
243.934	Positive	Plasma ELVs
243.942	Positive	Plasma ELVs
244.259	Positive	Plasma ELVs
247.601	Positive	Plasma ELVs
249.26	Positive	Plasma ELVs
250.174	Positive	Plasma ELVs
253.915	Positive	Plasma ELVs
254.109	Positive	Plasma ELVs
254.901	Positive	Plasma ELVs
256.262	Positive	Plasma ELVs
256.896	Positive	Plasma ELVs
257.266	Positive	Plasma ELVs
262.908	Positive	Plasma ELVs
264.959	Positive	Plasma ELVs
265.254	Positive	Plasma ELVs
267.235	Positive	Plasma ELVs
267.938	Positive	Plasma ELVs
268.256	Positive	Plasma ELVs
269.24	Positive	Plasma ELVs
270.304	Positive	Plasma ELVs
270.841	Positive	Plasma ELVs
271.319	Positive	Plasma ELVs
273.108	Positive	Plasma ELVs
277.196	Positive	Plasma ELVs
280.87	Positive	Plasma ELVs
280.871	Positive	Plasma ELVs
283.28	Positive	Plasma ELVs
284.285	Positive	Plasma ELVs
284.963	Positive	Plasma ELVs
285.288	Positive	Plasma ELVs
285.927	Positive	Plasma ELVs
287.037	Positive	Plasma ELVs
287.932	Positive	Plasma ELVs
289.285	Positive	Plasma ELVs
289.939	Positive	Plasma ELVs
290.276	Positive	Plasma ELVs
290.911	Positive	Plasma ELVs
291.258	Positive	Plasma ELVs
291.975	Positive	Plasma ELVs
294.939	Positive	Plasma ELVs
295.121	Positive	Plasma ELVs
295.945	Positive	Plasma ELVs
299.215	Positive	Plasma ELVs
300.898	Positive	Plasma ELVs
302.252	Positive	Plasma ELVs
302.264	Positive	Plasma ELVs
304.299	Positive	Plasma ELVs
305.291	Positive	Plasma ELVs
305.975	Positive	Plasma ELVs
306.879	Positive	Plasma ELVs
309.881	Positive	Plasma ELVs
311.27	Positive	Plasma ELVs
312.009	Positive	Plasma ELVs
312.362	Positive	Plasma ELVs
312.362	Positive	Plasma ELVs
312.983	Positive	Plasma ELVs
313.267	Positive	Plasma ELVs
314.131	Positive	Plasma ELVs
315.27	Positive	Plasma ELVs
316.319	Positive	Plasma ELVs
317.324	Positive	Plasma ELVs
317.935	Positive	Plasma ELVs
319.284	Positive	Plasma ELVs
321.299	Positive	Plasma ELVs
322.262	Positive	Plasma ELVs
322.911	Positive	Plasma ELVs
326.378	Positive	Plasma ELVs
327.003	Positive	Plasma ELVs
327.089	Positive	Plasma ELVs
330.954	Positive	Plasma ELVs
331.281	Positive	Plasma ELVs
332.903	Positive	Plasma ELVs
333.334	Positive	Plasma ELVs
334.337	Positive	Plasma ELVs
336.052	Positive	Plasma ELVs
336.132	Positive	Plasma ELVs
336.321	Positive	Plasma ELVs
336.946	Positive	Plasma ELVs
337.109	Positive	Plasma ELVs
338.92	Positive	Plasma ELVs
339.278	Positive	Plasma ELVs
340.044	Positive	Plasma ELVs
341.29	Positive	Plasma ELVs
342.031	Positive	Plasma ELVs
342.294	Positive	Plasma ELVs
342.308	Positive	Plasma ELVs
343.005	Positive	Plasma ELVs
343.3	Positive	Plasma ELVs
344.996	Positive	Plasma ELVs
347.855	Positive	Plasma ELVs
348.916	Positive	Plasma ELVs
349.918	Positive	Plasma ELVs
350.254	Positive	Plasma ELVs
351.256	Positive	Plasma ELVs
352.306	Positive	Plasma ELVs
352.888	Positive	Plasma ELVs
353.257	Positive	Plasma ELVs
354.872	Positive	Plasma ELVs
356.287	Positive	Plasma ELVs
356.357	Positive	Plasma ELVs
356.909	Positive	Plasma ELVs
357.152	Positive	Plasma ELVs
357.295	Positive	Plasma ELVs
358.37	Positive	Plasma ELVs
360.307	Positive	Plasma ELVs
360.902	Positive	Plasma ELVs
361.351	Positive	Plasma ELVs
361.844	Positive	Plasma ELVs
362.373	Positive	Plasma ELVs
363.297	Positive	Plasma ELVs
363.93	Positive	Plasma ELVs
364.931	Positive	Plasma ELVs
366.29	Positive	Plasma ELVs
366.373	Positive	Plasma ELVs
368.899	Positive	Plasma ELVs
369.835	Positive	Plasma ELVs
370.29	Positive	Plasma ELVs
370.339	Positive	Plasma ELVs
372.058	Positive	Plasma ELVs
372.185	Positive	Plasma ELVs
373.295	Positive	Plasma ELVs
374.29	Positive	Plasma ELVs
374.867	Positive	Plasma ELVs
375.25	Positive	Plasma ELVs
375.313	Positive	Plasma ELVs
376.26	Positive	Plasma ELVs
376.336	Positive	Plasma ELVs
376.862	Positive	Plasma ELVs
377.26	Positive	Plasma ELVs
377.849	Positive	Plasma ELVs
379.907	Positive	Plasma ELVs
380.892	Positive	Plasma ELVs
381.295	Positive	Plasma ELVs
382.299	Positive	Plasma ELVs
382.866	Positive	Plasma ELVs
383.816	Positive	Plasma ELVs
384.87	Positive	Plasma ELVs
386.739	Positive	Plasma ELVs
387.193	Positive	Plasma ELVs
388.136	Positive	Plasma ELVs
388.395	Positive	Plasma ELVs
389.2	Positive	Plasma ELVs
390.968	Positive	Plasma ELVs
391.826	Positive	Plasma ELVs
392.817	Positive	Plasma ELVs
393.27	Positive	Plasma ELVs
393.282	Positive	Plasma ELVs
394.041	Positive	Plasma ELVs
394.288	Positive	Plasma ELVs
394.977	Positive	Plasma ELVs
395.384	Positive	Plasma ELVs
395.995	Positive	Plasma ELVs
396.386	Positive	Plasma ELVs
397.99	Positive	Plasma ELVs
398.224	Positive	Plasma ELVs
398.295	Positive	Plasma ELVs
398.839	Positive	Plasma ELVs
399.97	Positive	Plasma ELVs
400.921	Positive	Plasma ELVs
402.4	Positive	Plasma ELVs
404.216	Positive	Plasma ELVs
404.879	Positive	Plasma ELVs
405.362	Positive	Plasma ELVs
405.944	Positive	Plasma ELVs
407.327	Positive	Plasma ELVs
408.32	Positive	Plasma ELVs
409.17	Positive	Plasma ELVs
410.174	Positive	Plasma ELVs
411.864	Positive	Plasma ELVs
413.807	Positive	Plasma ELVs
414.263	Positive	Plasma ELVs
414.317	Positive	Plasma ELVs
414.898	Positive	Plasma ELVs
415.335	Positive	Plasma ELVs
415.98	Positive	Plasma ELVs
416.326	Positive	Plasma ELVs
417.353	Positive	Plasma ELVs
417.878	Positive	Plasma ELVs
418.225	Positive	Plasma ELVs
418.894	Positive	Plasma ELVs
420.845	Positive	Plasma ELVs
421.316	Positive	Plasma ELVs
422.348	Positive	Plasma ELVs
423.369	Positive	Plasma ELVs
424.355	Positive	Plasma ELVs
424.896	Positive	Plasma ELVs
425.892	Positive	Plasma ELVs
426.836	Positive	Plasma ELVs
427.799	Positive	Plasma ELVs
430.389	Positive	Plasma ELVs
431.393	Positive	Plasma ELVs
432.24	Positive	Plasma ELVs
432.917	Positive	Plasma ELVs
433.243	Positive	Plasma ELVs
433.363	Positive	Plasma ELVs
433.915	Positive	Plasma ELVs
436.359	Positive	Plasma ELVs
436.877	Positive	Plasma ELVs
438.374	Positive	Plasma ELVs
438.422	Positive	Plasma ELVs
440.863	Positive	Plasma ELVs
442.325	Positive	Plasma ELVs
442.856	Positive	Plasma ELVs
443.186	Positive	Plasma ELVs
444.056	Positive	Plasma ELVs
444.9	Positive	Plasma ELVs
445.831	Positive	Plasma ELVs
446.216	Positive	Plasma ELVs
446.887	Positive	Plasma ELVs
447.35	Positive	Plasma ELVs
447.904	Positive	Plasma ELVs
448.877	Positive	Plasma ELVs
449.319	Positive	Plasma ELVs
450.364	Positive	Plasma ELVs
451.464	Positive	Plasma ELVs
452.363	Positive	Plasma ELVs
452.847	Positive	Plasma ELVs
453.177	Positive	Plasma ELVs
454.175	Positive	Plasma ELVs
456.318	Positive	Plasma ELVs
457.272	Positive	Plasma ELVs
458.421	Positive	Plasma ELVs
458.862	Positive	Plasma ELVs
459.961	Positive	Plasma ELVs
460.36	Positive	Plasma ELVs
461.235	Positive	Plasma ELVs
461.271	Positive	Plasma ELVs
463.303	Positive	Plasma ELVs
463.41	Positive	Plasma ELVs
464.305	Positive	Plasma ELVs
464.376	Positive	Plasma ELVs
464.86	Positive	Plasma ELVs
465.412	Positive	Plasma ELVs
466.39	Positive	Plasma ELVs
466.822	Positive	Plasma ELVs
467.81	Positive	Plasma ELVs
468.197	Positive	Plasma ELVs
468.386	Positive	Plasma ELVs
468.892	Positive	Plasma ELVs
472.895	Positive	Plasma ELVs
473.159	Positive	Plasma ELVs
473.845	Positive	Plasma ELVs
474.153	Positive	Plasma ELVs
474.84	Positive	Plasma ELVs
475.314	Positive	Plasma ELVs
475.997	Positive	Plasma ELVs
477.843	Positive	Plasma ELVs
478.396	Positive	Plasma ELVs
479.468	Positive	Plasma ELVs
479.851	Positive	Plasma ELVs
480.324	Positive	Plasma ELVs
480.389	Positive	Plasma ELVs
480.845	Positive	Plasma ELVs
482.404	Positive	Plasma ELVs
482.856	Positive	Plasma ELVs
485.86	Positive	Plasma ELVs
486.121	Positive	Plasma ELVs
486.859	Positive	Plasma ELVs
487.257	Positive	Plasma ELVs
487.873	Positive	Plasma ELVs
488.956	Positive	Plasma ELVs
489.467	Positive	Plasma ELVs
489.796	Positive	Plasma ELVs
491.016	Positive	Plasma ELVs
491.476	Positive	Plasma ELVs
491.86	Positive	Plasma ELVs
492.355	Positive	Plasma ELVs
492.877	Positive	Plasma ELVs
493.475	Positive	Plasma ELVs
493.836	Positive	Plasma ELVs
493.913	Positive	Plasma ELVs
495.563	Positive	Plasma ELVs
496.337	Positive	Plasma ELVs
496.39	Positive	Plasma ELVs
496.822	Positive	Plasma ELVs
496.879	Positive	Plasma ELVs
497.328	Positive	Plasma ELVs
499.36	Positive	Plasma ELVs
500.321	Positive	Plasma ELVs
500.904	Positive	Plasma ELVs
501.485	Positive	Plasma ELVs
502.3	Positive	Plasma ELVs
502.84	Positive	Plasma ELVs
503.377	Positive	Plasma ELVs
504.855	Positive	Plasma ELVs
504.887	Positive	Plasma ELVs
505.395	Positive	Plasma ELVs
505.799	Positive	Plasma ELVs
506.469	Positive	Plasma ELVs
507.088	Positive	Plasma ELVs
508.331	Positive	Plasma ELVs
508.489	Positive	Plasma ELVs
508.842	Positive	Plasma ELVs
509.492	Positive	Plasma ELVs
510.401	Positive	Plasma ELVs
510.925	Positive	Plasma ELVs
511.349	Positive	Plasma ELVs
511.787	Positive	Plasma ELVs
512.415	Positive	Plasma ELVs
512.891	Positive	Plasma ELVs
513.807	Positive	Plasma ELVs
513.872	Positive	Plasma ELVs
514.235	Positive	Plasma ELVs
514.874	Positive	Plasma ELVs
515.416	Positive	Plasma ELVs
515.869	Positive	Plasma ELVs
516.384	Positive	Plasma ELVs
516.867	Positive	Plasma ELVs
517.138	Positive	Plasma ELVs
517.482	Positive	Plasma ELVs
518.421	Positive	Plasma ELVs
518.807	Positive	Plasma ELVs
519.5	Positive	Plasma ELVs
520.193	Positive	Plasma ELVs
520.503	Positive	Plasma ELVs
520.843	Positive	Plasma ELVs
521.224	Positive	Plasma ELVs
521.872	Positive	Plasma ELVs
523.597	Positive	Plasma ELVs
524.416	Positive	Plasma ELVs
524.583	Positive	Plasma ELVs
524.812	Positive	Plasma ELVs
524.869	Positive	Plasma ELVs
524.881	Positive	Plasma ELVs
525.182	Positive	Plasma ELVs
525.609	Positive	Plasma ELVs
526.428	Positive	Plasma ELVs
526.845	Positive	Plasma ELVs
526.893	Positive	Plasma ELVs
528.876	Positive	Plasma ELVs
529.482	Positive	Plasma ELVs
530.379	Positive	Plasma ELVs
530.956	Positive	Plasma ELVs
531.132	Positive	Plasma ELVs
531.422	Positive	Plasma ELVs
532.884	Positive	Plasma ELVs
533.294	Positive	Plasma ELVs
533.8	Positive	Plasma ELVs
534.845	Positive	Plasma ELVs
535.113	Positive	Plasma ELVs
535.495	Positive	Plasma ELVs
536.595	Positive	Plasma ELVs
536.898	Positive	Plasma ELVs
537.538	Positive	Plasma ELVs
538.428	Positive	Plasma ELVs
538.54	Positive	Plasma ELVs
539.527	Positive	Plasma ELVs
540.904	Positive	Plasma ELVs
541.841	Positive	Plasma ELVs
542.395	Positive	Plasma ELVs
542.896	Positive	Plasma ELVs
543.825	Positive	Plasma ELVs
545.246	Positive	Plasma ELVs
545.319	Positive	Plasma ELVs
547.843	Positive	Plasma ELVs
548.305	Positive	Plasma ELVs
548.404	Positive	Plasma ELVs
548.581	Positive	Plasma ELVs
548.889	Positive	Plasma ELVs
549.201	Positive	Plasma ELVs
549.514	Positive	Plasma ELVs
550.101	Positive	Plasma ELVs
550.202	Positive	Plasma ELVs
550.859	Positive	Plasma ELVs
551.355	Positive	Plasma ELVs
552.63	Positive	Plasma ELVs
552.948	Positive	Plasma ELVs
553.268	Positive	Plasma ELVs
553.604	Positive	Plasma ELVs
553.867	Positive	Plasma ELVs
554.618	Positive	Plasma ELVs
555.43	Positive	Plasma ELVs
555.875	Positive	Plasma ELVs
556.43	Positive	Plasma ELVs
556.843	Positive	Plasma ELVs
557.913	Positive	Plasma ELVs
559.013	Positive	Plasma ELVs
560.412	Positive	Plasma ELVs
560.508	Positive	Plasma ELVs
560.87	Positive	Plasma ELVs
562.536	Positive	Plasma ELVs
563.54	Positive	Plasma ELVs
564.614	Positive	Plasma ELVs
565.569	Positive	Plasma ELVs
565.8	Positive	Plasma ELVs
566.6	Positive	Plasma ELVs
566.889	Positive	Plasma ELVs
567.611	Positive	Plasma ELVs
567.893	Positive	Plasma ELVs
568.441	Positive	Plasma ELVs
568.599	Positive	Plasma ELVs
568.891	Positive	Plasma ELVs
569.881	Positive	Plasma ELVs
570.459	Positive	Plasma ELVs
570.914	Positive	Plasma ELVs
571.43	Positive	Plasma ELVs
572.499	Positive	Plasma ELVs
572.827	Positive	Plasma ELVs
573.573	Positive	Plasma ELVs
576.338	Positive	Plasma ELVs
576.408	Positive	Plasma ELVs
576.553	Positive	Plasma ELVs
576.843	Positive	Plasma ELVs
577.346	Positive	Plasma ELVs
577.525	Positive	Plasma ELVs
578.654	Positive	Plasma ELVs
578.833	Positive	Plasma ELVs
579.211	Positive	Plasma ELVs
579.418	Positive	Plasma ELVs
580.214	Positive	Plasma ELVs
581.259	Positive	Plasma ELVs
581.794	Positive	Plasma ELVs
582.457	Positive	Plasma ELVs
582.582	Positive	Plasma ELVs
583.478	Positive	Plasma ELVs
583.859	Positive	Plasma ELVs
584.436	Positive	Plasma ELVs
584.577	Positive	Plasma ELVs
584.857	Positive	Plasma ELVs
584.925	Positive	Plasma ELVs
585.579	Positive	Plasma ELVs
586.54	Positive	Plasma ELVs
586.915	Positive	Plasma ELVs
587.531	Positive	Plasma ELVs
587.82	Positive	Plasma ELVs
588.572	Positive	Plasma ELVs
588.832	Positive	Plasma ELVs
589.534	Positive	Plasma ELVs
590.555	Positive	Plasma ELVs
591.429	Positive	Plasma ELVs
591.543	Positive	Plasma ELVs
592.553	Positive	Plasma ELVs
593.442	Positive	Plasma ELVs
594.443	Positive	Plasma ELVs
594.585	Positive	Plasma ELVs
594.823	Positive	Plasma ELVs
595.583	Positive	Plasma ELVs
595.864	Positive	Plasma ELVs
596.756	Positive	Plasma ELVs
597.55	Positive	Plasma ELVs
598.839	Positive	Plasma ELVs
599.396	Positive	Plasma ELVs
599.572	Positive	Plasma ELVs
600.872	Positive	Plasma ELVs
601.437	Positive	Plasma ELVs
601.528	Positive	Plasma ELVs
602.582	Positive	Plasma ELVs
602.823	Positive	Plasma ELVs
603.545	Positive	Plasma ELVs
603.754	Positive	Plasma ELVs
604.44	Positive	Plasma ELVs
604.56	Positive	Plasma ELVs
604.89	Positive	Plasma ELVs
605.561	Positive	Plasma ELVs
606.596	Positive	Plasma ELVs
606.944	Positive	Plasma ELVs
608.57	Positive	Plasma ELVs
609.222	Positive	Plasma ELVs
609.827	Positive	Plasma ELVs
610.582	Positive	Plasma ELVs
610.864	Positive	Plasma ELVs
612.581	Positive	Plasma ELVs
613.461	Positive	Plasma ELVs
613.586	Positive	Plasma ELVs
615.455	Positive	Plasma ELVs
615.823	Positive	Plasma ELVs
616.465	Positive	Plasma ELVs
616.575	Positive	Plasma ELVs
616.809	Positive	Plasma ELVs
617.587	Positive	Plasma ELVs
618.596	Positive	Plasma ELVs
618.73	Positive	Plasma ELVs
619.538	Positive	Plasma ELVs
620.546	Positive	Plasma ELVs
621.312	Positive	Plasma ELVs
621.437	Positive	Plasma ELVs
621.556	Positive	Plasma ELVs
621.847	Positive	Plasma ELVs
622.316	Positive	Plasma ELVs
622.588	Positive	Plasma ELVs
622.802	Positive	Plasma ELVs
623.329	Positive	Plasma ELVs
623.444	Positive	Plasma ELVs
623.58	Positive	Plasma ELVs
624.334	Positive	Plasma ELVs
624.593	Positive	Plasma ELVs
624.847	Positive	Plasma ELVs
625.758	Positive	Plasma ELVs
626.482	Positive	Plasma ELVs
627.553	Positive	Plasma ELVs
628.192	Positive	Plasma ELVs
628.23	Positive	Plasma ELVs
628.462	Positive	Plasma ELVs
628.86	Positive	Plasma ELVs
629.165	Positive	Plasma ELVs
629.181	Positive	Plasma ELVs
629.19	Positive	Plasma ELVs
629.56	Positive	Plasma ELVs
630.184	Positive	Plasma ELVs
630.58	Positive	Plasma ELVs
631.343	Positive	Plasma ELVs
631.564	Positive	Plasma ELVs
631.747	Positive	Plasma ELVs
632.326	Positive	Plasma ELVs
632.605	Positive	Plasma ELVs
632.843	Positive	Plasma ELVs
633.572	Positive	Plasma ELVs
634.279	Positive	Plasma ELVs
634.452	Positive	Plasma ELVs
634.603	Positive	Plasma ELVs
635.596	Positive	Plasma ELVs
635.88	Positive	Plasma ELVs
636.006	Positive	Plasma ELVs
636.618	Positive	Plasma ELVs
636.88	Positive	Plasma ELVs
637.612	Positive	Plasma ELVs
637.871	Positive	Plasma ELVs
638.337	Positive	Plasma ELVs
638.589	Positive	Plasma ELVs
639.342	Positive	Plasma ELVs
639.407	Positive	Plasma ELVs
639.572	Positive	Plasma ELVs
640.229	Positive	Plasma ELVs
640.318	Positive	Plasma ELVs
640.352	Positive	Plasma ELVs
640.583	Positive	Plasma ELVs
640.753	Positive	Plasma ELVs
641.336	Positive	Plasma ELVs
641.579	Positive	Plasma ELVs
641.823	Positive	Plasma ELVs
642.603	Positive	Plasma ELVs
642.862	Positive	Plasma ELVs
643.296	Positive	Plasma ELVs
643.478	Positive	Plasma ELVs
643.91	Positive	Plasma ELVs
644.311	Positive	Plasma ELVs
644.609	Positive	Plasma ELVs
644.815	Positive	Plasma ELVs
645.331	Positive	Plasma ELVs
645.461	Positive	Plasma ELVs
645.615	Positive	Plasma ELVs
646.182	Positive	Plasma ELVs
646.598	Positive	Plasma ELVs
646.829	Positive	Plasma ELVs
647.566	Positive	Plasma ELVs
647.872	Positive	Plasma ELVs
648.572	Positive	Plasma ELVs
648.858	Positive	Plasma ELVs
649.585	Positive	Plasma ELVs
649.906	Positive	Plasma ELVs
650.623	Positive	Plasma ELVs
650.85	Positive	Plasma ELVs
651.553	Positive	Plasma ELVs
651.613	Positive	Plasma ELVs
651.851	Positive	Plasma ELVs
652.547	Positive	Plasma ELVs
652.614	Positive	Plasma ELVs
652.847	Positive	Plasma ELVs
653.97	Positive	Plasma ELVs
654.59	Positive	Plasma ELVs
654.825	Positive	Plasma ELVs
655.319	Positive	Plasma ELVs
655.576	Positive	Plasma ELVs
656.327	Positive	Plasma ELVs
656.494	Positive	Plasma ELVs
656.591	Positive	Plasma ELVs
657.32	Positive	Plasma ELVs
657.344	Positive	Plasma ELVs
657.595	Positive	Plasma ELVs
658.383	Positive	Plasma ELVs
658.582	Positive	Plasma ELVs
659.485	Positive	Plasma ELVs
659.607	Positive	Plasma ELVs
660.293	Positive	Plasma ELVs
660.482	Positive	Plasma ELVs
660.596	Positive	Plasma ELVs
661.302	Positive	Plasma ELVs
661.559	Positive	Plasma ELVs
662.571	Positive	Plasma ELVs
662.804	Positive	Plasma ELVs
663.804	Positive	Plasma ELVs
664.288	Positive	Plasma ELVs
665.466	Positive	Plasma ELVs
665.928	Positive	Plasma ELVs
666.375	Positive	Plasma ELVs
666.526	Positive	Plasma ELVs
666.829	Positive	Plasma ELVs
667.38	Positive	Plasma ELVs
667.478	Positive	Plasma ELVs
667.611	Positive	Plasma ELVs
668.384	Positive	Plasma ELVs
668.411	Positive	Plasma ELVs
668.608	Positive	Plasma ELVs
668.869	Positive	Plasma ELVs
669.242	Positive	Plasma ELVs
669.607	Positive	Plasma ELVs
669.864	Positive	Plasma ELVs
670.507	Positive	Plasma ELVs
670.621	Positive	Plasma ELVs
670.808	Positive	Plasma ELVs
671.332	Positive	Plasma ELVs
671.622	Positive	Plasma ELVs
672.344	Positive	Plasma ELVs
672.485	Positive	Plasma ELVs
672.604	Positive	Plasma ELVs
672.881	Positive	Plasma ELVs
673.611	Positive	Plasma ELVs
674.611	Positive	Plasma ELVs
675.625	Positive	Plasma ELVs
675.877	Positive	Plasma ELVs
676.539	Positive	Plasma ELVs
676.636	Positive	Plasma ELVs
676.854	Positive	Plasma ELVs
677.318	Positive	Plasma ELVs
677.563	Positive	Plasma ELVs
677.631	Positive	Plasma ELVs
677.851	Positive	Plasma ELVs
678.303	Positive	Plasma ELVs
678.372	Positive	Plasma ELVs
678.585	Positive	Plasma ELVs
678.645	Positive	Plasma ELVs
679.482	Positive	Plasma ELVs
679.539	Positive	Plasma ELVs
682.364	Positive	Plasma ELVs
682.514	Positive	Plasma ELVs
683.412	Positive	Plasma ELVs
683.43	Positive	Plasma ELVs
683.55	Positive	Plasma ELVs
683.811	Positive	Plasma ELVs
684.34	Positive	Plasma ELVs
684.428	Positive	Plasma ELVs
684.623	Positive	Plasma ELVs
685.626	Positive	Plasma ELVs
686.458	Positive	Plasma ELVs
686.495	Positive	Plasma ELVs
687.616	Positive	Plasma ELVs
688.574	Positive	Plasma ELVs
689.359	Positive	Plasma ELVs
689.834	Positive	Plasma ELVs
690.369	Positive	Plasma ELVs
690.606	Positive	Plasma ELVs
691.628	Positive	Plasma ELVs
692.491	Positive	Plasma ELVs
692.659	Positive	Plasma ELVs
692.822	Positive	Plasma ELVs
693.298	Positive	Plasma ELVs
693.485	Positive	Plasma ELVs
693.635	Positive	Plasma ELVs
694.297	Positive	Plasma ELVs
694.427	Positive	Plasma ELVs
694.636	Positive	Plasma ELVs
695.622	Positive	Plasma ELVs
696.647	Positive	Plasma ELVs
697.33	Positive	Plasma ELVs
697.643	Positive	Plasma ELVs
697.85	Positive	Plasma ELVs
698.537	Positive	Plasma ELVs
698.813	Positive	Plasma ELVs
699.253	Positive	Plasma ELVs
699.551	Positive	Plasma ELVs
699.887	Positive	Plasma ELVs
700.316	Positive	Plasma ELVs
700.519	Positive	Plasma ELVs
701.326	Positive	Plasma ELVs
701.516	Positive	Plasma ELVs
701.614	Positive	Plasma ELVs
702.548	Positive	Plasma ELVs
704.225	Positive	Plasma ELVs
704.869	Positive	Plasma ELVs
705.586	Positive	Plasma ELVs
706.352	Positive	Plasma ELVs
706.564	Positive	Plasma ELVs
708.488	Positive	Plasma ELVs
708.844	Positive	Plasma ELVs
709.525	Positive	Plasma ELVs
710.402	Positive	Plasma ELVs
710.6	Positive	Plasma ELVs
710.848	Positive	Plasma ELVs
711.628	Positive	Plasma ELVs
711.857	Positive	Plasma ELVs
712.012	Positive	Plasma ELVs
712.846	Positive	Plasma ELVs
713.644	Positive	Plasma ELVs
714.533	Positive	Plasma ELVs
714.843	Positive	Plasma ELVs
716.513	Positive	Plasma ELVs
716.6	Positive	Plasma ELVs
717.609	Positive	Plasma ELVs
718.551	Positive	Plasma ELVs
719.831	Positive	Plasma ELVs
720.394	Positive	Plasma ELVs
720.582	Positive	Plasma ELVs
720.828	Positive	Plasma ELVs
721.388	Positive	Plasma ELVs
721.545	Positive	Plasma ELVs
723.388	Positive	Plasma ELVs
723.508	Positive	Plasma ELVs
723.532	Positive	Plasma ELVs
724.51	Positive	Plasma ELVs
725.542	Positive	Plasma ELVs
726.021	Positive	Plasma ELVs
726.558	Positive	Plasma ELVs
727.586	Positive	Plasma ELVs
728.277	Positive	Plasma ELVs
728.435	Positive	Plasma ELVs
728.532	Positive	Plasma ELVs
729.547	Positive	Plasma ELVs
730.531	Positive	Plasma ELVs
730.544	Positive	Plasma ELVs
730.815	Positive	Plasma ELVs
731.897	Positive	Plasma ELVs
733.878	Positive	Plasma ELVs
734.65	Positive	Plasma ELVs
734.824	Positive	Plasma ELVs
735.66	Positive	Plasma ELVs
736.518	Positive	Plasma ELVs
736.559	Positive	Plasma ELVs
737.561	Positive	Plasma ELVs
737.858	Positive	Plasma ELVs
738.381	Positive	Plasma ELVs
738.638	Positive	Plasma ELVs
738.827	Positive	Plasma ELVs
739.382	Positive	Plasma ELVs
739.605	Positive	Plasma ELVs
739.682	Positive	Plasma ELVs
740.545	Positive	Plasma ELVs
740.607	Positive	Plasma ELVs
740.672	Positive	Plasma ELVs
740.871	Positive	Plasma ELVs
741.651	Positive	Plasma ELVs
741.903	Positive	Plasma ELVs
743.881	Positive	Plasma ELVs
744.265	Positive	Plasma ELVs
744.546	Positive	Plasma ELVs
744.849	Positive	Plasma ELVs
745.568	Positive	Plasma ELVs
745.848	Positive	Plasma ELVs
746.58	Positive	Plasma ELVs
747.578	Positive	Plasma ELVs
747.58	Positive	Plasma ELVs
748.036	Positive	Plasma ELVs
748.554	Positive	Plasma ELVs
749.559	Positive	Plasma ELVs
751.817	Positive	Plasma ELVs
752.82	Positive	Plasma ELVs
753.567	Positive	Plasma ELVs
754.589	Positive	Plasma ELVs
755.63	Positive	Plasma ELVs
756.574	Positive	Plasma ELVs
757.599	Positive	Plasma ELVs
757.823	Positive	Plasma ELVs
758.387	Positive	Plasma ELVs
760.532	Positive	Plasma ELVs
761.589	Positive	Plasma ELVs
762.571	Positive	Plasma ELVs
764.564	Positive	Plasma ELVs
764.83	Positive	Plasma ELVs
765.862	Positive	Plasma ELVs
766.562	Positive	Plasma ELVs
767.576	Positive	Plasma ELVs
767.847	Positive	Plasma ELVs
768.563	Positive	Plasma ELVs
768.882	Positive	Plasma ELVs
770.049	Positive	Plasma ELVs
770.581	Positive	Plasma ELVs
771.483	Positive	Plasma ELVs
772.473	Positive	Plasma ELVs
772.597	Positive	Plasma ELVs
772.856	Positive	Plasma ELVs
773.384	Positive	Plasma ELVs
773.873	Positive	Plasma ELVs
774.383	Positive	Plasma ELVs
774.557	Positive	Plasma ELVs
774.575	Positive	Plasma ELVs
775.58	Positive	Plasma ELVs
776.57	Positive	Plasma ELVs
777.582	Positive	Plasma ELVs
778.603	Positive	Plasma ELVs
778.839	Positive	Plasma ELVs
779.622	Positive	Plasma ELVs
779.852	Positive	Plasma ELVs
780.294	Positive	Plasma ELVs
780.537	Positive	Plasma ELVs
780.574	Positive	Plasma ELVs
780.852	Positive	Plasma ELVs
782.256	Positive	Plasma ELVs
782.717	Positive	Plasma ELVs
783.573	Positive	Plasma ELVs
787.828	Positive	Plasma ELVs
788.622	Positive	Plasma ELVs
789.631	Positive	Plasma ELVs
790.408	Positive	Plasma ELVs
790.616	Positive	Plasma ELVs
790.837	Positive	Plasma ELVs
791.624	Positive	Plasma ELVs
795.362	Positive	Plasma ELVs
796.368	Positive	Plasma ELVs
796.656	Positive	Plasma ELVs
797.368	Positive	Plasma ELVs
798.81	Positive	Plasma ELVs
799.872	Positive	Plasma ELVs
800.632	Positive	Plasma ELVs
801.653	Positive	Plasma ELVs
801.84	Positive	Plasma ELVs
802.641	Positive	Plasma ELVs
803.075	Positive	Plasma ELVs
805.615	Positive	Plasma ELVs
805.848	Positive	Plasma ELVs
806.576	Positive	Plasma ELVs
807.584	Positive	Plasma ELVs
808.868	Positive	Plasma ELVs
810.75	Positive	Plasma ELVs
811.56	Positive	Plasma ELVs
811.629	Positive	Plasma ELVs
812.539	Positive	Plasma ELVs
812.563	Positive	Plasma ELVs
812.634	Positive	Plasma ELVs
812.832	Positive	Plasma ELVs
813.026	Positive	Plasma ELVs
813.67	Positive	Plasma ELVs
813.837	Positive	Plasma ELVs
814.674	Positive	Plasma ELVs
815.693	Positive	Plasma ELVs
816.502	Positive	Plasma ELVs
816.696	Positive	Plasma ELVs
817.299	Positive	Plasma ELVs
817.706	Positive	Plasma ELVs
818.425	Positive	Plasma ELVs
818.582	Positive	Plasma ELVs
818.744	Positive	Plasma ELVs
819.43	Positive	Plasma ELVs
819.851	Positive	Plasma ELVs
820.653	Positive	Plasma ELVs
820.835	Positive	Plasma ELVs
821.657	Positive	Plasma ELVs
822.362	Positive	Plasma ELVs
823.38	Positive	Plasma ELVs
823.754	Positive	Plasma ELVs
823.903	Positive	Plasma ELVs
824.385	Positive	Plasma ELVs
824.569	Positive	Plasma ELVs
824.597	Positive	Plasma ELVs
825.601	Positive	Plasma ELVs
825.872	Positive	Plasma ELVs
826.497	Positive	Plasma ELVs
826.731	Positive	Plasma ELVs
827.662	Positive	Plasma ELVs
828.67	Positive	Plasma ELVs
830.034	Positive	Plasma ELVs
830.686	Positive	Plasma ELVs
[truncated: 3,604 more rows]
