# Supplementary material for: Enabling Metabolomics Based Biomarker Discovery Studies Using Molecular Phenotyping of Exosome-Like Vesicles
Source: PLoS One. 2016 Mar 14;11(3):e0151339. doi: 10.1371/journal.pone.0151339 (PMC4790956; doi:10.1371/journal.pone.0151339)
Supplement: S6 Table — Mass to charge ratio (m/z), fold change (FC), p-value (p-v) and electrospray ionization mode are detailed. (XLSX) [file pone.0151339.s007.xlsx]

## Sheet: Supplementary table 6
SUPPLEMENTARY TABLE 6. Significant m/z detected in ELVs isolated from PANC1 cell culture media.
m/z	FC	p-v	Mode
355.166	2.2136	0.004	Negative
647.089	2.3886	0.005	Negative
835.386	2.0358	0.008	Negative
579.103	2.089	0.014	Negative
585.121	2.0352	0.019	Negative
549.071	2.0284	0.020	Negative
579.104	2.1358	0.021	Negative
449.149	2.1657	0.023	Negative
374.34	2.0532	0.024	Negative
449.149	2.176	0.024	Negative
517.136	2.3548	0.024	Negative
517.136	2.2614	0.024	Negative
807.371	2.4162	0.024	Negative
549.071	2.4044	0.029	Negative
355.166	2.6612	0.031	Negative
385.177	2.6692	0.032	Negative
508.279	6.8742	0.033	Negative
594.068	2.1831	0.037	Negative
242.175	2.876	0.045	Negative
385.177	2.9575	0.047	Negative
228.438	2.525	0.0043494	Positive
451.166	2.2025	0.0044147	Positive
550.084	2.28545	0.0044962	Positive
244.264	2.62206	0.0051915	Positive
945.303	3.36067	0.0053334	Positive
459.349	7.49232	0.0054087	Positive
395.103	2.25637	0.0060036	Positive
939.276	3.87717	0.0062765	Positive
175.016	2.73898	0.007257	Positive
507.085	2.1979	0.0076182	Positive
509.081	2.40408	0.0087431	Positive
961.263	4.36853	0.0089213	Positive
227.048	2.74093	0.009157	Positive
339.04	2.51667	0.0094055	Positive
275.069	2.87381	0.011789	Positive
302.266	2.50419	0.01414	Positive
647.544	3.68067	0.015756	Positive
163.077	2.22059	0.019229	Positive
395.733	2.04595	0.023308	Positive
149.095	2.29542	0.023575	Positive
344.254	2.61335	0.024693	Positive
901.462	2.78862	0.024856	Positive
275.068	2.07887	0.024901	Positive
272.295	2.71939	0.024978	Positive
149.061	2.87307	0.025713	Positive
901.33	3.97709	0.02575	Positive
180.173	3.14822	0.026207	Positive
377.091	2.28702	0.027111	Positive
365.137	2.46384	0.027428	Positive
243.21	2.01215	0.02801	Positive
337.106	3.05867	0.028902	Positive
954.242	9.69932	0.029172	Positive
921.465	2.04082	0.035401	Positive
647.559	2.09679	0.038037	Positive
580.455	3.80069	0.042464	Positive
1051.54	2.64438	0.048335	Positive
